# Supplementary material for: Determinants of Unlawful File Sharing: A Scoping Review
Source: PLoS One. 2015 Jun 1;10(6):e0127921. doi: 10.1371/journal.pone.0127921 (PMC4452318; doi:10.1371/journal.pone.0127921)
Supplement: S2 File — (XLSX) [file pone.0127921.s002.xlsx]

## Sheet: Introduction
Determinants and Welfare Implications of Illegal File Sharing: A Scoping Review
Steven James Watson, Daniel John Zizzo and Piers Fleming
This file contains the following spreadsheets:
* Extraction sheet
* Instructions for Extraction
* List of Grey Literature

## Sheet: Extraction sheet
ID	Extracted BY	Author	Year	In/Out	Exclusion cause	Notes	Funding	Aims	Medium	Medium code	Study Design	Evidence quality	Methods	Outcome measure	Outcome measure type	n	n Male	Participant description	P' Occupation	P' Age	Age measure	Legal service?	Infringement type	Factor	Factor code	Broad factor code	Outcome description	Outcome Code	Outcome category	Group 1 description	Group 1 n	Group 2 Description	Group 2 n	Group 1 PE	Group 1 spread	Group 2 PE	Group 2 spread	Results (Point estimate)	Results (spread)	Results direction	PE Type	Spread Type	Result description	Main findings
3	HJM	Allen	2010	1		2 dependent variables - put dependent variable 'Intent' as group 1 and 'Behaviour' as group 2	6	Investigate whether psychological reactance could account for variance in the intent to engage in and the extent of pirating behaviour not account for by TPB.	Digital piracy	8	10	4	Online questionnaires distributed to general public. Independent variables - age, gender, attitude, subjective norms and perceived behavioural control (based on Cronan and Al-Rafee (2008)), psychological reactance (The Hong Psychological Reactance Scale - Hong and Faedda (1996)). Independent/dependent variable - Intentions towards digital piracy (Cronan and Al-Rafee (2008)). Dependent variable - …	Self reported intent to pirate and piracy behaviour	3	174	99	General population	3	25.61	Mean	1	6	Age	11	1	Behavioural intent towards piracy and piracy behaviour	8, 24	5, 7	Intent as DV	174	Behaviour as DV	174	-0.179	0.043	-0.177	0.007			2	8	3	Age was significantly associated with negative intentions towards digital piracy and negative piracy behaviour.	Psychological reactance was not significantly associated with positive intentions towards digital piracy or negative piracy behaviour. Suggested reasons - does not play a role in downloading behaviour, may differentiate between those who stop downloading and those who continue instead of downloading extent or while trait psychological reactance (used in this study) does not contribute, situation …
3	HJM	Allen	2010	1		2 dependent variables - put dependent variable 'Intent' as group 1 and 'Behaviour' as group 2	6	Investigate whether psychological reactance could account for variance in the intent to engage in and the extent of pirating behaviour not account for by TPB.	Digital piracy	8	10	4	Online questionnaires distributed to general public. Independent variables - age, gender, attitude, subjective norms and perceived behavioural control (based on Cronan and Al-Rafee (2008)), psychological reactance (The Hong Psychological Reactance Scale - Hong and Faedda (1996)). Independent/dependent variable - Intentions towards digital piracy (Cronan and Al-Rafee (2008)). Dependent variable - …	Self reported intent to pirate and piracy behaviour	3	174	99	General population	3	25.61	Mean	1	6	Gender	1	1	Behavioural intent towards piracy and piracy behaviour	8, 24	5, 7	Intent as DV	174	Behaviour as DV	174	0	0.576	-0.16	0.095			2	8	3	Gender was not significantly associated with intentions towards digital piracy but was significantly associated with negative piracy behaviour.	Psychological reactance was not significantly associated with positive intentions towards digital piracy or negative piracy behaviour. Suggested reasons - does not play a role in downloading behaviour, may differentiate between those who stop downloading and those who continue instead of downloading extent or while trait psychological reactance (used in this study) does not contribute, situation …
3	HJM	Allen	2010	1		2 dependent variables - put dependent variable 'Intent' as group 1 and 'Behaviour' as group 2	6	Investigate whether psychological reactance could account for variance in the intent to engage in and the extent of pirating behaviour not account for by TPB.	Digital piracy	8	10	4	Online questionnaires distributed to general public. Independent variables - age, gender, attitude, subjective norms and perceived behavioural control (based on Cronan and Al-Rafee (2008)), psychological reactance (The Hong Psychological Reactance Scale - Hong and Faedda (1996)). Independent/dependent variable - Intentions towards digital piracy (Cronan and Al-Rafee (2008)). Dependent variable - …	Self reported intent to pirate and piracy behaviour	3	174	99	General population	3	25.61	Mean	1	6	Attitude	25	12	Behavioural intent towards piracy and piracy behaviour	8, 24	5, 7	Intent as DV	174	Behaviour as DV	174	0.279	0.058	0.094	0.01			1	8	3	Attitude was significantly associated with positive intentions towards digital piracy but was not significantly associated with positive piracy behaviour.	Psychological reactance was not significantly associated with positive intentions towards digital piracy or negative piracy behaviour. Suggested reasons - does not play a role in downloading behaviour, may differentiate between those who stop downloading and those who continue instead of downloading extent or while trait psychological reactance (used in this study) does not contribute, situation …
3	HJM	Allen	2010	1		2 dependent variables - put dependent variable 'Intent' as group 1 and 'Behaviour' as group 2	6	Investigate whether psychological reactance could account for variance in the intent to engage in and the extent of pirating behaviour not account for by TPB.	Digital piracy	8	10	4	Online questionnaires distributed to general public. Independent variables - age, gender, attitude, subjective norms and perceived behavioural control (based on Cronan and Al-Rafee (2008)), psychological reactance (The Hong Psychological Reactance Scale - Hong and Faedda (1996)). Independent/dependent variable - Intentions towards digital piracy (Cronan and Al-Rafee (2008)). Dependent variable - …	Self reported intent to pirate and piracy behaviour	3	174	99	General population	3	25.61	Mean	1	6	Social norms	20	7	Behavioural intent towards piracy and piracy behaviour	8, 24	5, 7	Intent as DV	174	Behaviour as DV	174	0.15	0.116	0.1	0.019			1	8	3	Social norms was significantly associated with positive intentions towards digital piracy but was not significantly associated with positive piracy behaviour.	Psychological reactance was not significantly associated with positive intentions towards digital piracy or negative piracy behaviour. Suggested reasons - does not play a role in downloading behaviour, may differentiate between those who stop downloading and those who continue instead of downloading extent or while trait psychological reactance (used in this study) does not contribute, situation …
3	HJM	Allen	2010	1		2 dependent variables - put dependent variable 'Intent' as group 1 and 'Behaviour' as group 2	6	Investigate whether psychological reactance could account for variance in the intent to engage in and the extent of pirating behaviour not account for by TPB.	Digital piracy	8	10	4	Online questionnaires distributed to general public. Independent variables - age, gender, attitude, subjective norms and perceived behavioural control (based on Cronan and Al-Rafee (2008)), psychological reactance (The Hong Psychological Reactance Scale - Hong and Faedda (1996)). Independent/dependent variable - Intentions towards digital piracy (Cronan and Al-Rafee (2008)). Dependent variable - …	Self reported intent to pirate and piracy behaviour	3	174	99	General population	3	25.61	Mean	1	6	Perceived behavioural control	30	3	Behavioural intent towards piracy and piracy behaviour	8, 24	5, 7	Intent as DV	174	Behaviour as DV	174	0.401	0.064	0	0.012			1	8	3	Perceived behavioural control was significantly associated with positive intentions towards digital piracy but was not significantly associated with piracy behaviour.	Psychological reactance was not significantly associated with positive intentions towards digital piracy or negative piracy behaviour. Suggested reasons - does not play a role in downloading behaviour, may differentiate between those who stop downloading and those who continue instead of downloading extent or while trait psychological reactance (used in this study) does not contribute, situation …
3	HJM	Allen	2010	1		2 dependent variables - put dependent variable 'Intent' as group 1 and 'Behaviour' as group 2	6	Investigate whether psychological reactance could account for variance in the intent to engage in and the extent of pirating behaviour not account for by TPB.	Digital piracy	8	10	4	Online questionnaires distributed to general public. Independent variables - age, gender, attitude, subjective norms and perceived behavioural control (based on Cronan and Al-Rafee (2008)), psychological reactance (The Hong Psychological Reactance Scale - Hong and Faedda (1996)). Independent/dependent variable - Intentions towards digital piracy (Cronan and Al-Rafee (2008)). Dependent variable - …	Self reported intent to pirate and piracy behaviour	3	174	99	General population	3	25.61	Mean	1	6	Psychological reactance	117	40	Behavioural intent towards piracy and piracy behaviour	8, 24	5, 7	Intent as DV	174	Behaviour as DV	174	0.061	0.04	-0.005	0.007			3	8	3	Psychological reactance was not significantly associated with positive intentions towards digital piracy and was not significantly associated with negative piracy behaviour.	Psychological reactance was not significantly associated with positive intentions towards digital piracy or negative piracy behaviour. Suggested reasons - does not play a role in downloading behaviour, may differentiate between those who stop downloading and those who continue instead of downloading extent or while trait psychological reactance (used in this study) does not contribute, situation …
3	HJM	Allen	2010	1		2 dependent variables - put dependent variable 'Intent' as group 1 and 'Behaviour' as group 2	6	Investigate whether psychological reactance could account for variance in the intent to engage in and the extent of pirating behaviour not account for by TPB.	Digital piracy	8	10	4	Online questionnaires distributed to general public. Independent variables - age, gender, attitude, subjective norms and perceived behavioural control (based on Cronan and Al-Rafee (2008)), psychological reactance (The Hong Psychological Reactance Scale - Hong and Faedda (1996)). Independent/dependent variable - Intentions towards digital piracy (Cronan and Al-Rafee (2008)). Dependent variable - …	Self reported intent to pirate and piracy behaviour	3	174	99	General population	3	25.61	Mean	1	6	Behavioural intent towards digital piracy	31	14	Piracy behaviour	24	7							0.477	0.013			1	8	3	Behavioural intention to pirate digital media was significantly associated with positive piracy behaviour.	Psychological reactance was not significantly associated with positive intentions towards digital piracy or negative piracy behaviour. Suggested reasons - does not play a role in downloading behaviour, may differentiate between those who stop downloading and those who continue instead of downloading extent or while trait psychological reactance (used in this study) does not contribute, situation …
3	HJM	Allen	2010	1		2 dependent variables - put dependent variable 'Intent' as group 1 and 'Behaviour' as group 2	6	Investigate whether psychological reactance could account for variance in the intent to engage in and the extent of pirating behaviour not account for by TPB.	Digital piracy	8	10	4	Online questionnaires distributed to general public. Independent variables - age, gender, attitude, subjective norms and perceived behavioural control (based on Cronan and Al-Rafee (2008)), psychological reactance (The Hong Psychological Reactance Scale - Hong and Faedda (1996)). Independent/dependent variable - Intentions towards digital piracy (Cronan and Al-Rafee (2008)). Dependent variable - …	Self reported intent to pirate and piracy behaviour	3	174	99	General population	3	25.61	Mean	1	6	Theory of planned behaviour	34	13	Behavioural intent towards piracy and piracy behaviour	8, 24	5, 7	Intent as DV	174	Behaviour as DV	174	43.6	<0.001	44.1	<0.001			1	9	8	The theory of planned behaviour model accounted for 43.6% of the variance in intention towards digital piracy and 44.1% in the variance of piracy behaviour.	Psychological reactance was not significantly associated with positive intentions towards digital piracy or negative piracy behaviour. Suggested reasons - does not play a role in downloading behaviour, may differentiate between those who stop downloading and those who continue instead of downloading extent or while trait psychological reactance (used in this study) does not contribute, situation …
4	HJM	Al-Rafee	2006	1			6	Determine factors influencing attitudes towards digital piracy	Digital piracy	8	10	4	Questionnaires administered to college students during classes. Dependent measure was attitude towards digital piracy (based in Fishbein and Ajzen (1975)). Independent variables were moral judgement (defining issues test - Rest (1986)), sex, age, Machiavellianism (MACHIV scale - Christie & Geis (1970)), cognitive beliefs (pros and cons from TRA - Fishbein & Ajzen (1975)), affective beliefs (affec…	Self reported attitude	3	292	171	College students	2	23.5	"Average"	1	6	subjective norms	20	7	Attitude towards piracy	18	3									0.342	6.647	1	8	6	The more pro-piracy social norms are the more likely you are to also have pro-piracy attitudes.	Study found that subjective norms have the highest association with positive attitudes towards piracy. It also found that the variable of excitement and happiness (positive affect) has a high association with positive attitudes towards piracy which is higher than the cognitive variable when people would weigh the positives and negatives against each other (i.e., put in more thought). The study su…
4	HJM	Al-Rafee	2006	1			6	Determine factors influencing attitudes towards digital piracy	Digital piracy	8	10	4	Questionnaires administered to college students during classes. Dependent measure was attitude towards digital piracy (based in Fishbein and Ajzen (1975)). Independent variables were moral judgement (defining issues test - Rest (1986)), sex, age, Machiavellianism (MACHIV scale - Christie & Geis (1970)), cognitive beliefs (pros and cons from TRA - Fishbein & Ajzen (1975)), affective beliefs (affec…	Self reported attitude	3	292	171	College students	2	23.5	"Average"	1	6	Happiness and excitement (positive affect)	68	28	Attitude towards piracy	18	3									0.29	5.863	1	8	6	The more excited and happy you are about piracy the more likely you are to have pro-piracy attitude	Study found that subjective norms have the highest association with positive attitudes towards piracy. It also found that the variable of excitement and happiness (positive affect) has a high association with positive attitudes towards piracy which is higher than the cognitive variable when people would weigh the positives and negatives against each other (i.e., put in more thought). The study su…
4	HJM	Al-Rafee	2006	1			6	Determine factors influencing attitudes towards digital piracy	Digital piracy	8	10	4	Questionnaires administered to college students during classes. Dependent measure was attitude towards digital piracy (based in Fishbein and Ajzen (1975)). Independent variables were moral judgement (defining issues test - Rest (1986)), sex, age, Machiavellianism (MACHIV scale - Christie & Geis (1970)), cognitive beliefs (pros and cons from TRA - Fishbein & Ajzen (1975)), affective beliefs (affec…	Self reported attitude	3	292	171	College students	2	23.5	"Average"	1	6	Importance (how important is the issue of piracy thought to be)	100	36	Attitude towards piracy	18	3									-0.165	-3.442	2	8	6	Believes about the importance of piracy is associated with more negative attitudes towards piracy	Study found that subjective norms have the highest association with positive attitudes towards piracy. It also found that the variable of excitement and happiness (positive affect) has a high association with positive attitudes towards piracy which is higher than the cognitive variable when people would weigh the positives and negatives against each other (i.e., put in more thought). The study su…
4	HJM	Al-Rafee	2006	1			6	Determine factors influencing attitudes towards digital piracy	Digital piracy	8	10	4	Questionnaires administered to college students during classes. Dependent measure was attitude towards digital piracy (based in Fishbein and Ajzen (1975)). Independent variables were moral judgement (defining issues test - Rest (1986)), sex, age, Machiavellianism (MACHIV scale - Christie & Geis (1970)), cognitive beliefs (pros and cons from TRA - Fishbein & Ajzen (1975)), affective beliefs (affec…	Self reported attitude	3	292	171	College students	2	23.5	"Average"	1	6	Age	11	1	Attitude towards piracy	18	3									-0.115	-2.353	2	8	6	Older participants are associated with less positive attitudes towards piracy	Study found that subjective norms have the highest association with positive attitudes towards piracy. It also found that the variable of excitement and happiness (positive affect) has a high association with positive attitudes towards piracy which is higher than the cognitive variable when people would weigh the positives and negatives against each other (i.e., put in more thought). The study su…
4	HJM	Al-Rafee	2006	1			6	Determine factors influencing attitudes towards digital piracy	Digital piracy	8	10	4	Questionnaires administered to college students during classes. Dependent measure was attitude towards digital piracy (based in Fishbein and Ajzen (1975)). Independent variables were moral judgement (defining issues test - Rest (1986)), sex, age, Machiavellianism (MACHIV scale - Christie & Geis (1970)), cognitive beliefs (pros and cons from TRA - Fishbein & Ajzen (1975)), affective beliefs (affec…	Self reported attitude	3	292	171	College students	2	23.5	"Average"	1	6	Machiavellianism	16	6	Attitude towards piracy	18	3									0.086	1.821	1	8	6	Individuals with higher Machiavellianism are associated with more positive attitudes towards piracy	Study found that subjective norms have the highest association with positive attitudes towards piracy. It also found that the variable of excitement and happiness (positive affect) has a high association with positive attitudes towards piracy which is higher than the cognitive variable when people would weigh the positives and negatives against each other (i.e., put in more thought). The study su…
4	HJM	Al-Rafee	2006	1			6	Determine factors influencing attitudes towards digital piracy	Digital piracy	8	10	4	Questionnaires administered to college students during classes. Dependent measure was attitude towards digital piracy (based in Fishbein and Ajzen (1975)). Independent variables were moral judgement (defining issues test - Rest (1986)), sex, age, Machiavellianism (MACHIV scale - Christie & Geis (1970)), cognitive beliefs (pros and cons from TRA - Fishbein & Ajzen (1975)), affective beliefs (affec…	Self reported attitude	3	292	171	College students	2	23.5	"Average"	1	6	Cognitive (pros and cons)	25	12	Attitude towards piracy	18	3									0.089	1.809	1	8	6	Individuals with more positive evaluations of the consequences tend to have more positive attitudes towards piracy	Study found that subjective norms have the highest association with positive attitudes towards piracy. It also found that the variable of excitement and happiness (positive affect) has a high association with positive attitudes towards piracy which is higher than the cognitive variable when people would weigh the positives and negatives against each other (i.e., put in more thought). The study su…
4	HJM	Al-Rafee	2006	1			6	Determine factors influencing attitudes towards digital piracy	Digital piracy	8	10	4	Questionnaires administered to college students during classes. Dependent measure was attitude towards digital piracy (based in Fishbein and Ajzen (1975)). Independent variables were moral judgement (defining issues test - Rest (1986)), sex, age, Machiavellianism (MACHIV scale - Christie & Geis (1970)), cognitive beliefs (pros and cons from TRA - Fishbein & Ajzen (1975)), affective beliefs (affec…	Self reported attitude	3	292	171	College students	2	23.5	"Average"	1	6	Distress (negative affect)	68	28	Attitude towards piracy	18	3									-0.043	-0.812	3	8	6	Negative affect/distress was not significantly associated with having less positive attitudes of piracy	Study found that subjective norms have the highest association with positive attitudes towards piracy. It also found that the variable of excitement and happiness (positive affect) has a high association with positive attitudes towards piracy which is higher than the cognitive variable when people would weigh the positives and negatives against each other (i.e., put in more thought). The study su…
4	HJM	Al-Rafee	2006	1			6	Determine factors influencing attitudes towards digital piracy	Digital piracy	8	10	4	Questionnaires administered to college students during classes. Dependent measure was attitude towards digital piracy (based in Fishbein and Ajzen (1975)). Independent variables were moral judgement (defining issues test - Rest (1986)), sex, age, Machiavellianism (MACHIV scale - Christie & Geis (1970)), cognitive beliefs (pros and cons from TRA - Fishbein & Ajzen (1975)), affective beliefs (affec…	Self reported attitude	3	292	171	College students	2	23.5	"Average"	1	6	Moral judgement	16	6	Attitude towards piracy	18	3									-0.04	-0.87	3	8	6	moral judgement was not significantly associated with less positive attitudes of piracy	Study found that subjective norms have the highest association with positive attitudes towards piracy. It also found that the variable of excitement and happiness (positive affect) has a high association with positive attitudes towards piracy which is higher than the cognitive variable when people would weigh the positives and negatives against each other (i.e., put in more thought). The study su…
4	HJM	Al-Rafee	2006	1			6	Determine factors influencing attitudes towards digital piracy	Digital piracy	8	10	4	Questionnaires administered to college students during classes. Dependent measure was attitude towards digital piracy (based in Fishbein and Ajzen (1975)). Independent variables were moral judgement (defining issues test - Rest (1986)), sex, age, Machiavellianism (MACHIV scale - Christie & Geis (1970)), cognitive beliefs (pros and cons from TRA - Fishbein & Ajzen (1975)), affective beliefs (affec…	Self reported attitude	3	292	171	College students	2	23.5	"Average"	1	6	Sex	1	1	Attitude towards piracy	18	3	Male	171	Female	121					0.007	0.158	3	8	6	There was not a significant associated between sex and attitudes towards piracy	Study found that subjective norms have the highest association with positive attitudes towards piracy. It also found that the variable of excitement and happiness (positive affect) has a high association with positive attitudes towards piracy which is higher than the cognitive variable when people would weigh the positives and negatives against each other (i.e., put in more thought). The study su…
5	HJM	Al-Rafee	2012	1			6	Examine a modified theory of planned behaviour model in two cultures.	Digital piracy	8	10	4	Questionnaires distributed to university during classes to US and Middle East students. Independent variables - attitude (based on Ajzen (1985)), subjective norms (based on Ajzen (1985)), perceived behavioural control (based on Ajzen (2001)), moral obligation (based on Beck and Ajzen (1991)). Dependent variable - intention (based on Ajzen (1985)). Analysis - partial least squares.	Self reported intent to pirate	3	613	293	University students	2	21.23	Mean of "average" of each country	1	6	Attitude	25	12	Intentions to pirate	8	5	US	285	Middle East	328	0.21	<0.01	0.392	<0.01				8	8	Attitude was significantly associated with positive intentions towards digital piracy for both the US and Middle East samples.	In the Us sample, moral obligations and perceived behavioural control were highly correlated with behavioural intentions towards digital piracy. Attitude also had a significant positive relationship with behavioural intentions in the US sample. Social norms did not have a significant association with behavioural intentions in the US sample. US sample's tendency to pirate is strongly affected by t…
5	HJM	Al-Rafee	2012	1			6	Examine a modified theory of planned behaviour model in two cultures.	Digital piracy	8	10	4	Questionnaires distributed to university during classes to US and Middle East students. Independent variables - attitude (based on Ajzen (1985)), subjective norms (based on Ajzen (1985)), perceived behavioural control (based on Ajzen (2001)), moral obligation (based on Beck and Ajzen (1991)). Dependent variable - intention (based on Ajzen (1985)). Analysis - partial least squares.	Self reported intent to pirate	3	613	293	University students	2	21.23	Mean of "average" of each country	1	6	Social norms	20	7	Intentions to pirate	8	5	US	285	Middle East	328	0.101	>0.05	0.148	<0.05				8	8	Social norms was not significantly associated with positive intentions towards digital piracy for the USA sample but was significantly associated with positive intentions towards digital piracy for the Middle East sample.	In the Us sample, moral obligations and perceived behavioural control were highly correlated with behavioural intentions towards digital piracy. Attitude also had a significant positive relationship with behavioural intentions in the US sample. Social norms did not have a significant association with behavioural intentions in the US sample. US sample's tendency to pirate is strongly affected by t…
5	HJM	Al-Rafee	2012	1			6	Examine a modified theory of planned behaviour model in two cultures.	Digital piracy	8	10	4	Questionnaires distributed to university during classes to US and Middle East students. Independent variables - attitude (based on Ajzen (1985)), subjective norms (based on Ajzen (1985)), perceived behavioural control (based on Ajzen (2001)), moral obligation (based on Beck and Ajzen (1991)). Dependent variable - intention (based on Ajzen (1985)). Analysis - partial least squares.	Self reported intent to pirate	3	613	293	University students	2	21.23	Mean of "average" of each country	1	6	Perceived behavioural control	30	3	Intentions to pirate	8	5	US	285	Middle East	328	0.34	<0.01	0.243	<0.01				8	8	Perceived behavioural control was significantly associated with positive intentions towards digital piracy for both the US and the Middle East samples.	In the Us sample, moral obligations and perceived behavioural control were highly correlated with behavioural intentions towards digital piracy. Attitude also had a significant positive relationship with behavioural intentions in the US sample. Social norms did not have a significant association with behavioural intentions in the US sample. US sample's tendency to pirate is strongly affected by t…
5	HJM	Al-Rafee	2012	1			6	Examine a modified theory of planned behaviour model in two cultures.	Digital piracy	8	10	4	Questionnaires distributed to university during classes to US and Middle East students. Independent variables - attitude (based on Ajzen (1985)), subjective norms (based on Ajzen (1985)), perceived behavioural control (based on Ajzen (2001)), moral obligation (based on Beck and Ajzen (1991)). Dependent variable - intention (based on Ajzen (1985)). Analysis - partial least squares.	Self reported intent to pirate	3	613	293	University students	2	21.23	Mean of "average" of each country	1	6	moral obligations	16	6	Intentions to pirate	8	5	US	285	Middle East	328	-0.341	<0.01	-0.153	<0.05				8	8	Moral obligations was significantly associated with negative intentions towards digital piracy for both the US and the Middle East samples.	In the Us sample, moral obligations and perceived behavioural control were highly correlated with behavioural intentions towards digital piracy. Attitude also had a significant positive relationship with behavioural intentions in the US sample. Social norms did not have a significant association with behavioural intentions in the US sample. US sample's tendency to pirate is strongly affected by t…
5	HJM	Al-Rafee	2012	1			6	Examine a modified theory of planned behaviour model in two cultures.	Digital piracy	8	10	4	Questionnaires distributed to university during classes to US and Middle East students. Independent variables - attitude (based on Ajzen (1985)), subjective norms (based on Ajzen (1985)), perceived behavioural control (based on Ajzen (2001)), moral obligation (based on Beck and Ajzen (1991)). Dependent variable - intention (based on Ajzen (1985)). Analysis - partial least squares.	Self reported intent to pirate	3	613	293	University students	2	21.23	Mean of "average" of each country	1	6	Theory of planned behaviour	34	13	Intentions to pirate	8	5	US	285	Middle East	328	0.592		0.622					9	8	The theory of planned behaviour model accounted for 59.2% of the variance in intentions towards digital piracy for the US sample and 62.2% of variance for the Middle East sample.	In the Us sample, moral obligations and perceived behavioural control were highly correlated with behavioural intentions towards digital piracy. Attitude also had a significant positive relationship with behavioural intentions in the US sample. Social norms did not have a significant association with behavioural intentions in the US sample. US sample's tendency to pirate is strongly affected by t…
6	SJW	Al-Rafee	2010	1			6	Identify whether religious ruling, increased awareness or new regulations impact upon piracy	Digital material	8	6	3	4 groups, measure impact on intention to pirate before and after an intervention. Convenience samples. Non-validated Likert scale	Intention to pirate only	3	319	129	UG Students	2	19.7	Mean	1					Intention to pirate	8	5	Pre	78	No intervention, control	74	4.63	1.77	4.42	1.8			3	1	1		No intervention no effect, religious and awareness of impacts lowers piracy, introducing a new law does not.
6	SJW	Al-Rafee	2010	1			6	Identify whether religious ruling, increased awareness or new regulations impact upon piracy	Digital material	8	6	3	4 groups, measure impact on intention to pirate before and after an intervention. Convenience samples. Non-validated Likert scale	Intention to pirate only	3	319	129	UG Students	2	19.7	Mean	1		Intentions with religion treatment e.g. "I intend to pirate digital material in the future"	3, 16, 20	7, 6	Intention to pirate	8	5	Pre	79	Effect of religious ruling	84	4.64	2.14	3.86	2.01			1	1	1		No intervention no effect, religious and awareness of impacts lowers piracy, introducing a new law does not.
6	SJW	Al-Rafee	2010	1			6	Identify whether religious ruling, increased awareness or new regulations impact upon piracy	Digital material	8	6	3	4 groups, measure impact on intention to pirate before and after an intervention. Convenience samples. Non-validated Likert scale	Intention to pirate only	3	319	129	UG Students	2	19.7	Mean	1		Intentions with awareness treatment e.g. " I intend to pirate digital material in the future"	4	9	Intention to pirate	8	5	Pre	76	Effect of raised awareness	80	4.61	1.81	3.76	1.83			1	1	1		No intervention no effect, religious and awareness of impacts lowers piracy, introducing a new law does not.
6	SJW	Al-Rafee	2010	1			6	Identify whether religious ruling, increased awareness or new regulations impact upon piracy	Digital material	8	6	3	4 groups, measure impact on intention to pirate before and after an intervention. Convenience samples. Non-validated Likert scale	Intention to pirate only	3	319	129	UG Students	2	19.7	Mean	1		Intentions with law treatment e.g. " I intend to pirate digital material in the future"	5	2	Intention to pirate	8	5	Pre	86	Effect of new law	81	4.57	2.03	4.55	2.01			3	1	1		No intervention no effect, religious and awareness of impacts lowers piracy, introducing a new law does not.
7	SJW	Altschuller	2009	1			3	Explore students moral beliefs and action recommendations for music downloading via an ethical dilemma	Music	1	10	4	College students were placed in groups of three (83 groups analysed, 249 participants) and presented with a vignette where a college student with very little money has to go to a party, he has no gift and so downloads music, burns it to a cd and gives it at the party. Students were asked if he was right to download, whether they would recommend he should download, whether the music should have be…	Explanations behind moral reasoning	4	249		College students	2			1	4	Denial of responsibility	18	6	Moral reasoning	34	4														Some participants stated downloaders should not be held responsible because the technology was available for downloading and so it was only sensible for them to exploit the opportunity. Therefore they fault was perceived to lie with the people that ran the downloading websites.	Study identified that after discussion 52% of participants felt piracy was morally wrong but 67% felt that they would advise the protagonist to download music anyway. This indicates that many people download music even when they think it is morally wrong. Partly this was explained by students not engaging with the moral problem initially suggesting much downloading occurs habitually without ratio…
7	SJW	Altschuller	2009	1			3	Explore students moral beliefs and action recommendations for music downloading via an ethical dilemma	Music	1	10	4	College students were placed in groups of three (83 groups analysed, 249 participants) and presented with a vignette where a college student with very little money has to go to a party, he has no gift and so downloads music, burns it to a cd and gives it at the party. Students were asked if he was right to download, whether they would recommend he should download, whether the music should have be…	Explanations behind moral reasoning	4	249		College students	2			1	4	Social norms	20	7	Moral reasoning	34	4														A common perception that downloading is a widespread behaviour was used to justify participation in piracy. After some discussion some participants that agreed that it was morally wrong still felt able to engage in the activity because it was so common	Study identified that after discussion 52% of participants felt piracy was morally wrong but 67% felt that they would advise the protagonist to download music anyway. This indicates that many people download music even when they think it is morally wrong. Partly this was explained by students not engaging with the moral problem initially suggesting much downloading occurs habitually without ratio…
7	SJW	Altschuller	2009	1			3	Explore students moral beliefs and action recommendations for music downloading via an ethical dilemma	Music	1	10	4	College students were placed in groups of three (83 groups analysed, 249 participants) and presented with a vignette where a college student with very little money has to go to a party, he has no gift and so downloads music, burns it to a cd and gives it at the party. Students were asked if he was right to download, whether they would recommend he should download, whether the music should have be…	Explanations behind moral reasoning	4	249		College students	2			1	4	Access to culture/Social Welfare	9, 17	8, 7	Moral reasoning	34	4														Some participants argued that access to culture should be possible for all, and that therefore being unable to afford music was a reasonable justification for downloading	Study identified that after discussion 52% of participants felt piracy was morally wrong but 67% felt that they would advise the protagonist to download music anyway. This indicates that many people download music even when they think it is morally wrong. Partly this was explained by students not engaging with the moral problem initially suggesting much downloading occurs habitually without ratio…
7	SJW	Altschuller	2009	1			3	Explore students moral beliefs and action recommendations for music downloading via an ethical dilemma	Music	1	10	4	College students were placed in groups of three (83 groups analysed, 249 participants) and presented with a vignette where a college student with very little money has to go to a party, he has no gift and so downloads music, burns it to a cd and gives it at the party. Students were asked if he was right to download, whether they would recommend he should download, whether the music should have be…	Explanations behind moral reasoning	4	249		College students	2			1	4	Role of taboos	18	6	Moral reasoning	34	4														Participants maintained moral taboos such as piracy only being okay if not for profit.	Study identified that after discussion 52% of participants felt piracy was morally wrong but 67% felt that they would advise the protagonist to download music anyway. This indicates that many people download music even when they think it is morally wrong. Partly this was explained by students not engaging with the moral problem initially suggesting much downloading occurs habitually without ratio…
8	SJW	Andersen	2010	1			1	Determine the impact of p2p downloads upon CD sales	Music	1	10	4	Survey with a stratified sample of Canadian CD purchasers (with stratification for sex, age, geographical region, and downloading). All items developed unique to study. Dependent variable was number of albums purchased in 2005. Independent variables were the price of CDs, the number of p2p downloads (a second analysis explored specific motives for downloading. Assumed that when albums are too exp…	CD sales	3	2100	1008	Canadian CD purchasers	3	40.29	mean of midpoints for age groupings	2	1	Price of CDs	9	8	CD purchases	9	6									0.001	0.005	4	8	3	No effect of pricing was found upon CD sales. Suggested lack of change in pricing over many years has left any relationship difficult to identify	Study demonstrated zero effect on album sales from p2p downloading because sampling effects negated substitution effects. I.e. not all downloads have the same motive and while some motives do impact upon sales, some enhance sales and some have no effect with the net outcome being no effect upon sales. The study also identified that those that spend money on CDs also tended to spend money on games…
8	SJW	Andersen	2010	1			1	Determine the impact of p2p downloads upon CD sales	Music	1	10	4	Survey with a stratified sample of Canadian CD purchasers (with stratification for sex, age, geographical region, and downloading). All items developed unique to study. Dependent variable was number of albums purchased in 2005. Independent variables were the price of CDs, the number of p2p downloads (a second analysis explored specific motives for downloading. Assumed that when albums are too exp…	CD sales	3	2100	1008	Canadian CD purchasers	3	40.29	mean of midpoints for age groupings	2	1	Number of p2p downloads	23	11	CD purchases	9	6									0.008	0.014	4	8	3	No effect of the number of p2p downloads was identified. Subgroup analysis identified that this could be because substitution effects from considering CDs too expensive (bet-.235) are mostly cancelled out by sampling effects (beta 0.196) while p2ps for items unavailable legally (beta 0.047) or downloaded because only a small number of songs on the album are desired (beta -0.125) do not have a sig…	Study demonstrated zero effect on album sales from p2p downloading because sampling effects negated substitution effects. I.e. not all downloads have the same motive and while some motives do impact upon sales, some enhance sales and some have no effect with the net outcome being no effect upon sales. The study also identified that those that spend money on CDs also tended to spend money on games…
8	SJW	Andersen	2010	1			1	Determine the impact of p2p downloads upon CD sales	Music	1	10	4	Survey with a stratified sample of Canadian CD purchasers (with stratification for sex, age, geographical region, and downloading). All items developed unique to study. Dependent variable was number of albums purchased in 2005. Independent variables were the price of CDs, the number of p2p downloads (a second analysis explored specific motives for downloading. Assumed that when albums are too exp…	CD sales	3	2100	1008	Canadian CD purchasers	3	40.29	mean of midpoints for age groupings	2	1	DVD purchases	74	24	CD purchases	9	6									0.079	0.017	4	8	3	Those that purchase more DVDs also purchase more CDs	Study demonstrated zero effect on album sales from p2p downloading because sampling effects negated substitution effects. I.e. not all downloads have the same motive and while some motives do impact upon sales, some enhance sales and some have no effect with the net outcome being no effect upon sales. The study also identified that those that spend money on CDs also tended to spend money on games…
8	SJW	Andersen	2010	1			1	Determine the impact of p2p downloads upon CD sales	Music	1	10	4	Survey with a stratified sample of Canadian CD purchasers (with stratification for sex, age, geographical region, and downloading). All items developed unique to study. Dependent variable was number of albums purchased in 2005. Independent variables were the price of CDs, the number of p2p downloads (a second analysis explored specific motives for downloading. Assumed that when albums are too exp…	CD sales	3	2100	1008	Canadian CD purchasers	3	40.29	mean of midpoints for age groupings	2	1	Videogame purchases	104	24	CD purchases	9	6									0.08	0.024	4	8	3	Those that purchase more video games also purchase more CDs	Study demonstrated zero effect on album sales from p2p downloading because sampling effects negated substitution effects. I.e. not all downloads have the same motive and while some motives do impact upon sales, some enhance sales and some have no effect with the net outcome being no effect upon sales. The study also identified that those that spend money on CDs also tended to spend money on games…
8	SJW	Andersen	2010	1			1	Determine the impact of p2p downloads upon CD sales	Music	1	10	4	Survey with a stratified sample of Canadian CD purchasers (with stratification for sex, age, geographical region, and downloading). All items developed unique to study. Dependent variable was number of albums purchased in 2005. Independent variables were the price of CDs, the number of p2p downloads (a second analysis explored specific motives for downloading. Assumed that when albums are too exp…	CD sales	3	2100	1008	Canadian CD purchasers	3	40.29	mean of midpoints for age groupings	2	1	Cinema ticket purchases	74	24	CD purchases	9	6									0.057	0.02	4	8	3	Those that purchase more cinema tickets also purchase more CDs	Study demonstrated zero effect on album sales from p2p downloading because sampling effects negated substitution effects. I.e. not all downloads have the same motive and while some motives do impact upon sales, some enhance sales and some have no effect with the net outcome being no effect upon sales. The study also identified that those that spend money on CDs also tended to spend money on games…
8	SJW	Andersen	2010	1			1	Determine the impact of p2p downloads upon CD sales	Music	1	10	4	Survey with a stratified sample of Canadian CD purchasers (with stratification for sex, age, geographical region, and downloading). All items developed unique to study. Dependent variable was number of albums purchased in 2005. Independent variables were the price of CDs, the number of p2p downloads (a second analysis explored specific motives for downloading. Assumed that when albums are too exp…	CD sales	3	2100	1008	Canadian CD purchasers	3	40.29	mean of midpoints for age groupings	2	1	Concert ticket purchases	58	24	CD purchases	9	6									0.166	0.028	4	8	3	Those that purchase more concert tickets also purchase more CDs	Study demonstrated zero effect on album sales from p2p downloading because sampling effects negated substitution effects. I.e. not all downloads have the same motive and while some motives do impact upon sales, some enhance sales and some have no effect with the net outcome being no effect upon sales. The study also identified that those that spend money on CDs also tended to spend money on games…
8	SJW	Andersen	2010	1			1	Determine the impact of p2p downloads upon CD sales	Music	1	10	4	Survey with a stratified sample of Canadian CD purchasers (with stratification for sex, age, geographical region, and downloading). All items developed unique to study. Dependent variable was number of albums purchased in 2005. Independent variables were the price of CDs, the number of p2p downloads (a second analysis explored specific motives for downloading. Assumed that when albums are too exp…	CD sales	3	2100	1008	Canadian CD purchasers	3	40.29	mean of midpoints for age groupings	2	1	Income	12	8	CD purchases	9	6											4	8	3	Income was not associated with CD sales, this is explained by income generally being sufficient to purchase CDs if desired	Study demonstrated zero effect on album sales from p2p downloading because sampling effects negated substitution effects. I.e. not all downloads have the same motive and while some motives do impact upon sales, some enhance sales and some have no effect with the net outcome being no effect upon sales. The study also identified that those that spend money on CDs also tended to spend money on games…
8	SJW	Andersen	2010	1			1	Determine the impact of p2p downloads upon CD sales	Music	1	10	4	Survey with a stratified sample of Canadian CD purchasers (with stratification for sex, age, geographical region, and downloading). All items developed unique to study. Dependent variable was number of albums purchased in 2005. Independent variables were the price of CDs, the number of p2p downloads (a second analysis explored specific motives for downloading. Assumed that when albums are too exp…	CD sales	3	2100	1008	Canadian CD purchasers	3	40.29	mean of midpoints for age groupings	2	1	Interest in music	58	24	CD purchases	9	6											4	8	3	Higher interest in music was associated with more CD purchases	Study demonstrated zero effect on album sales from p2p downloading because sampling effects negated substitution effects. I.e. not all downloads have the same motive and while some motives do impact upon sales, some enhance sales and some have no effect with the net outcome being no effect upon sales. The study also identified that those that spend money on CDs also tended to spend money on games…
8	SJW	Andersen	2010	1			1	Determine the impact of p2p downloads upon CD sales	Music	1	10	4	Survey with a stratified sample of Canadian CD purchasers (with stratification for sex, age, geographical region, and downloading). All items developed unique to study. Dependent variable was number of albums purchased in 2005. Independent variables were the price of CDs, the number of p2p downloads (a second analysis explored specific motives for downloading. Assumed that when albums are too exp…	CD sales	3	2100	1008	Canadian CD purchasers	3	40.29	mean of midpoints for age groupings	2	1	Age	11	1	CD purchases	9	6											4	8	3	To some extent being older was associated with more CD purchases but the relationship was significant only in the 45-54 category	Study demonstrated zero effect on album sales from p2p downloading because sampling effects negated substitution effects. I.e. not all downloads have the same motive and while some motives do impact upon sales, some enhance sales and some have no effect with the net outcome being no effect upon sales. The study also identified that those that spend money on CDs also tended to spend money on games…
8	SJW	Andersen	2010	1			1	Determine the impact of p2p downloads upon CD sales	Music	1	10	4	Survey with a stratified sample of Canadian CD purchasers (with stratification for sex, age, geographical region, and downloading). All items developed unique to study. Dependent variable was number of albums purchased in 2005. Independent variables were the price of CDs, the number of p2p downloads (a second analysis explored specific motives for downloading. Assumed that when albums are too exp…	CD sales	3	2100	1008	Canadian CD purchasers	3	40.29	mean of midpoints for age groupings	2	1	Student	66	1	CD purchases	9	6									-0.065	0.064	4	8	3	Student status was not associated with CD sales	Study demonstrated zero effect on album sales from p2p downloading because sampling effects negated substitution effects. I.e. not all downloads have the same motive and while some motives do impact upon sales, some enhance sales and some have no effect with the net outcome being no effect upon sales. The study also identified that those that spend money on CDs also tended to spend money on games…
8	SJW	Andersen	2010	1			1	Determine the impact of p2p downloads upon CD sales	Music	1	10	4	Survey with a stratified sample of Canadian CD purchasers (with stratification for sex, age, geographical region, and downloading). All items developed unique to study. Dependent variable was number of albums purchased in 2005. Independent variables were the price of CDs, the number of p2p downloads (a second analysis explored specific motives for downloading. Assumed that when albums are too exp…	CD sales	3	2100	1008	Canadian CD purchasers	3	40.29	mean of midpoints for age groupings	2	1	Sex (female vs. male)	1	1	CD purchases	9	6									-0.116	0.038	4	8	3	Males purchased more CDs than females	Study demonstrated zero effect on album sales from p2p downloading because sampling effects negated substitution effects. I.e. not all downloads have the same motive and while some motives do impact upon sales, some enhance sales and some have no effect with the net outcome being no effect upon sales. The study also identified that those that spend money on CDs also tended to spend money on games…
8	SJW	Andersen	2010	1			1	Determine the impact of p2p downloads upon CD sales	Music	1	10	4	Survey with a stratified sample of Canadian CD purchasers (with stratification for sex, age, geographical region, and downloading). All items developed unique to study. Dependent variable was number of albums purchased in 2005. Independent variables were the price of CDs, the number of p2p downloads (a second analysis explored specific motives for downloading. Assumed that when albums are too exp…	CD sales	3	2100	1008	Canadian CD purchasers	3	40.29	mean of midpoints for age groupings	2	1	Region of Canada (Quebec vs. other)	63	26	CD purchases	9	6									-0.075	0.037	4	8	3	Those from Quebec purchased fewer CD sales	Study demonstrated zero effect on album sales from p2p downloading because sampling effects negated substitution effects. I.e. not all downloads have the same motive and while some motives do impact upon sales, some enhance sales and some have no effect with the net outcome being no effect upon sales. The study also identified that those that spend money on CDs also tended to spend money on games…
12	SJW	Beekhuyzen	2011	1			6	Explore the motivations for participation in underground file sharing communities	Multiple	7	10	4	Ethnographic observation on a specific underground file sharing community which requires an invitation to participate in (i.e. not mainstream p2p) including three ethnographic interviews with members.	Self reported motivations for piracy	4	3	3	Members of an underground file sharing network	5	23	Mean	1	4	Social prestige	47	7	Motivations for file sharing in underground network	24	7														The social prestige of both being on the network at all but also gaining status within the network by sharing was a key motivator. The networks have extremely selective access rights and often require certain contributions in terms of albums shared or maintenance to the community before additional privileges are granted. Contributions in the form of rare recordings or TV shows are especially valu…	Underground networks are highly secretive and elitist online network which combine their elitism with a wide selection of content to foster a sense of community not found on more mainstream piracy sites. The members tend to be very high consumers of media and consider themselves to be very knowledgeable, technically gifted, and motivated not by a desire to rip off artists but by their need for hu…
12	SJW	Beekhuyzen	2011	1			6	Explore the motivations for participation in underground file sharing communities	Multiple	7	10	4	Ethnographic observation on a specific underground file sharing community which requires an invitation to participate in (i.e. not mainstream p2p) including three ethnographic interviews with members.	Self reported motivations for piracy	4	3	3	Members of an underground file sharing network	5	23	Mean	1	4	Access to difficult to find content	21	3	Motivations for file sharing in underground network	24	7														The wide range of content available was a prime motivator for those interviewed. The networks are said to have a huge array of content unavailable in shops and because rare content is especially valued it is possible to find content unavailable through other means. The interviewees were excited by the unparalleled access to information they had.	Underground networks are highly secretive and elitist online network which combine their elitism with a wide selection of content to foster a sense of community not found on more mainstream piracy sites. The members tend to be very high consumers of media and consider themselves to be very knowledgeable, technically gifted, and motivated not by a desire to rip off artists but by their need for hu…
12	SJW	Beekhuyzen	2011	1			6	Explore the motivations for participation in underground file sharing communities	Multiple	7	10	4	Ethnographic observation on a specific underground file sharing community which requires an invitation to participate in (i.e. not mainstream p2p) including three ethnographic interviews with members.	Self reported motivations for piracy	4	3	3	Members of an underground file sharing network	5	23	Mean	1	4	Reciprocity	20	7	Motivations for file sharing in underground network	24	7														Reciprocal relationships were cited although unlike in mainstream p2p networks reciprocity was enforced rather than voluntary, with many sites having minimum ratios of uploads to downloads before you are ejected from the community, and often upfront commitments were required for membership such as uploading 50 albums.	Underground networks are highly secretive and elitist online network which combine their elitism with a wide selection of content to foster a sense of community not found on more mainstream piracy sites. The members tend to be very high consumers of media and consider themselves to be very knowledgeable, technically gifted, and motivated not by a desire to rip off artists but by their need for hu…
12	SJW	Beekhuyzen	2011	1			6	Explore the motivations for participation in underground file sharing communities	Multiple	7	10	4	Ethnographic observation on a specific underground file sharing community which requires an invitation to participate in (i.e. not mainstream p2p) including three ethnographic interviews with members.	Self reported motivations for piracy	4	3	3	Members of an underground file sharing network	5	23	Mean	1	4	Interest in medium	84	24	Motivations for file sharing in underground network	24	7														It was emphasised that those that participate in underground communities were often hard-core fans who spend a great deal of money - far more than mainstream fans - on the content they shared. Piracy was not motivated by wanting to rip off artists but by having access to high quality and niche content that was not available elsewhere. A shared love of content fostered a sense of community in the …	Underground networks are highly secretive and elitist online network which combine their elitism with a wide selection of content to foster a sense of community not found on more mainstream piracy sites. The members tend to be very high consumers of media and consider themselves to be very knowledgeable, technically gifted, and motivated not by a desire to rip off artists but by their need for hu…
14	SJW	Bhattacharjee	2006	1		Study includes numerous tables that cannot be sufficiently summarised. Therefore results are presented only as a description of primary findings. Data collection performed in 2002.	4	Determine whether or not file sharing is used for sampling, causes lost sales, and whether it can be used to predict chart position.	Music	1	7	3	WinMX p2p network searched for albums in the top 100 billboard chart each weekend. Availability of files and length of download queue used as an estimate of popularity on file sharing. Examined whether popularity on network influenced chart position. Observations performed on weekends between October 2002 - December 2002.	Files available for download, queue length	5			Users of WinMX	3			1	3	Sharing activity	23	11	Chart position	9	6														Study identifies that higher sharing activity in earlier weeks predicts better chart positions and chart survival in later weeks suggesting that to at least some extent piracy acts as sampling/advertising in much the same way as radio. Study also argues that availability of files for piracy acts as a better indicator of future chart performance than current chart performance.	Study identifies that higher sharing activity in earlier weeks predicts better chart positions and chart survival in later weeks suggesting that to at least some extent piracy acts as sampling/advertising in much the same way as radio. Study also argues that availability of files for piracy acts as a better indicator of future chart performance than current chart performance.
16	SJW	Bhattacharjee	2006	1		Group 1 identifies lower volume sharers (less than 800 songs available for sharing), group 2 high volume sharers. Note that the numbers in each group fluctuate over time. Overall assessment is for the full sample	6	Determine the effect of legal threats from the RIAA upon music sharing	Music	1	7	3	Automated search process on 2056 Kazaa users. Search would identify cohort of users at random, check if they were online, if they were it would analyse the number of files they made available for sharing. If not online it would return later in the week and search again. Users files were observed only once per week (if online at all), but were checked daily to determine if they were online at all.…	Number of files shared and appearances online	2	2056		Users of Kazaa	3			1	3	Announcement of lawsuits	13	2	Number of files shared	19	7	Low volume sharers (under 800 songs available)		High volume sharers (over 800 songs available)		28.568		-1.651		43.325		1	13	5	RIAA announcement of lawsuits against individuals was followed by an increase in the number of files individuals made available for sharing, however, there was a slight evidence for a reduction (p = 0.049) in the number of files shared by heavier sharers.	Study identifies that legal challenges and risk is perceived by consumers and does reduce the extent of sharing on p2p networks, with only 11 participants of 2056 being in the substantial category of sharers throughout the observation period (> 800 files available at all time points). However, the effect of the legal challenges is greater on less substantial sharers, and while the availability of…
16	SJW	Bhattacharjee	2006	1		Group 1 identifies lower volume sharers (less than 800 songs available for sharing), group 2 high volume sharers. Note that the numbers in each group fluctuate over time. Overall assessment is for the full sample	6	Determine the effect of legal threats from the RIAA upon music sharing	Music	1	7	3	Automated search process on 2056 Kazaa users. Search would identify cohort of users at random, check if they were online, if they were it would analyse the number of files they made available for sharing. If not online it would return later in the week and search again. Users files were observed only once per week (if online at all), but were checked daily to determine if they were online at all.…	Number of files shared and appearances online	2	2056		Users of Kazaa	3			1	3	Filing of named lawsuits	13	2	Number of files shared	19	7	Low volume sharers (under 800 songs available)		High volume sharers (over 800 songs available)		-18.684		-4.715		-28.135		2	13	5	The filing of lawsuits by the RIAA was associated with a reduction in files made available for sharing by users, with the reduction being greater in less substantial sharers.	Study identifies that legal challenges and risk is perceived by consumers and does reduce the extent of sharing on p2p networks, with only 11 participants of 2056 being in the substantial category of sharers throughout the observation period (> 800 files available at all time points). However, the effect of the legal challenges is greater on less substantial sharers, and while the availability of…
16	SJW	Bhattacharjee	2006	1		Group 1 identifies lower volume sharers (less than 800 songs available for sharing), group 2 high volume sharers. Note that the numbers in each group fluctuate over time. Overall assessment is for the full sample	6	Determine the effect of legal threats from the RIAA upon music sharing	Music	1	7	3	Automated search process on 2056 Kazaa users. Search would identify cohort of users at random, check if they were online, if they were it would analyse the number of files they made available for sharing. If not online it would return later in the week and search again. Users files were observed only once per week (if online at all), but were checked daily to determine if they were online at all.…	Number of files shared and appearances online	2	2056		Users of Kazaa	3			1	3	Block RIAAs identity acquisition	13	2	Number of files shared	19	7	Low volume sharers (under 800 songs available)		High volume sharers (over 800 songs available)		10.654		1.923		9.592		1	13	5	Verizon's block of the RIAA being able to acquire the names of individuals via IP addresses was associated with an increase in the number of files made available for sharing by individual users	Study identifies that legal challenges and risk is perceived by consumers and does reduce the extent of sharing on p2p networks, with only 11 participants of 2056 being in the substantial category of sharers throughout the observation period (> 800 files available at all time points). However, the effect of the legal challenges is greater on less substantial sharers, and while the availability of…
16	SJW	Bhattacharjee	2006	1		Group 1 identifies lower volume sharers (less than 800 songs available for sharing), group 2 high volume sharers. Note that the numbers in each group fluctuate over time. Overall assessment is for the full sample	6	Determine the effect of legal threats from the RIAA upon music sharing	Music	1	7	3	Automated search process on 2056 Kazaa users. Search would identify cohort of users at random, check if they were online, if they were it would analyse the number of files they made available for sharing. If not online it would return later in the week and search again. Users files were observed only once per week (if online at all), but were checked daily to determine if they were online at all.…	Number of files shared and appearances online	2	2056		Users of Kazaa	3			1	3	File anonymous lawsuits	13	2	Number of files shared	19	7	Low volume sharers (under 800 songs available)		High volume sharers (over 800 songs available)		-7.889		-6.953		-8.861		2	13	5	The RIAAs filing of lawsuits against John Does via their IP addresses was associated with a reduction in the number of files made available for sharing, which was more substantial among less substantial sharers.	Study identifies that legal challenges and risk is perceived by consumers and does reduce the extent of sharing on p2p networks, with only 11 participants of 2056 being in the substantial category of sharers throughout the observation period (> 800 files available at all time points). However, the effect of the legal challenges is greater on less substantial sharers, and while the availability of…
16	SJW	Bhattacharjee	2006	1		Group 1 identifies lower volume sharers (less than 800 songs available for sharing), group 2 high volume sharers. Note that the numbers in each group fluctuate over time. Overall assessment is for the full sample	6	Determine the effect of legal threats from the RIAA upon music sharing	Music	1	7	3	Automated search process on 2056 Kazaa users. Search would identify cohort of users at random, check if they were online, if they were it would analyse the number of files they made available for sharing. If not online it would return later in the week and search again. Users files were observed only once per week (if online at all), but were checked daily to determine if they were online at all.…	Number of files shared and appearances online	2	2056		Users of Kazaa	3			1	3	Announcement of lawsuits	13	2	Frequency of being online	50	28	Low volume sharers (under 800 songs available)		High volume sharers (over 800 songs available)		-17.121		-2.4188		-17.161		2	13	5	RIAA announcement of lawsuits against individuals was followed by a decrease in the time individuals spent online making their available for sharing, with the reduction being greater for less substantial sharers.	Study identifies that legal challenges and risk is perceived by consumers and does reduce the extent of sharing on p2p networks, with only 11 participants of 2056 being in the substantial category of sharers throughout the observation period (> 800 files available at all time points). However, the effect of the legal challenges is greater on less substantial sharers, and while the availability of…
16	SJW	Bhattacharjee	2006	1		Group 1 identifies lower volume sharers (less than 800 songs available for sharing), group 2 high volume sharers. Note that the numbers in each group fluctuate over time. Overall assessment is for the full sample	6	Determine the effect of legal threats from the RIAA upon music sharing	Music	1	7	3	Automated search process on 2056 Kazaa users. Search would identify cohort of users at random, check if they were online, if they were it would analyse the number of files they made available for sharing. If not online it would return later in the week and search again. Users files were observed only once per week (if online at all), but were checked daily to determine if they were online at all.…	Number of files shared and appearances online	2	2056		Users of Kazaa	3			1	3	Filing of named lawsuits	13	2	Frequency of being online	50	28	Low volume sharers (under 800 songs available)		High volume sharers (over 800 songs available)		-16.698		-4.7691		-17.364		2	13	5	The filing of lawsuits by the RIAA against individuals was followed by a decrease in the time individuals spent online making their available for sharing, with the reduction being greater for less substantial sharers.	Study identifies that legal challenges and risk is perceived by consumers and does reduce the extent of sharing on p2p networks, with only 11 participants of 2056 being in the substantial category of sharers throughout the observation period (> 800 files available at all time points). However, the effect of the legal challenges is greater on less substantial sharers, and while the availability of…
16	SJW	Bhattacharjee	2006	1		Group 1 identifies lower volume sharers (less than 800 songs available for sharing), group 2 high volume sharers. Note that the numbers in each group fluctuate over time. Overall assessment is for the full sample	6	Determine the effect of legal threats from the RIAA upon music sharing	Music	1	7	3	Automated search process on 2056 Kazaa users. Search would identify cohort of users at random, check if they were online, if they were it would analyse the number of files they made available for sharing. If not online it would return later in the week and search again. Users files were observed only once per week (if online at all), but were checked daily to determine if they were online at all.…	Number of files shared and appearances online	2	2056		Users of Kazaa	3			1	3	Block RIAAs identity acquisition	13	2	Frequency of being online	50	28	Low volume sharers (under 800 songs available)		High volume sharers (over 800 songs available)		0.829		-3.6537		0.14		3	13	5	Verizon's block of the RIAA being able to acquire the names of individuals via IP addresses was not associated with a change in the time individual users spent online making their files available for sharing, although there was a significant effect whereby this was followed by a reduction in the time spent online by heavier sharers contrary to hypotheses.	Study identifies that legal challenges and risk is perceived by consumers and does reduce the extent of sharing on p2p networks, with only 11 participants of 2056 being in the substantial category of sharers throughout the observation period (> 800 files available at all time points). However, the effect of the legal challenges is greater on less substantial sharers, and while the availability of…
16	SJW	Bhattacharjee	2006	1		Group 1 identifies lower volume sharers (less than 800 songs available for sharing), group 2 high volume sharers. Note that the numbers in each group fluctuate over time. Overall assessment is for the full sample	6	Determine the effect of legal threats from the RIAA upon music sharing	Music	1	7	3	Automated search process on 2056 Kazaa users. Search would identify cohort of users at random, check if they were online, if they were it would analyse the number of files they made available for sharing. If not online it would return later in the week and search again. Users files were observed only once per week (if online at all), but were checked daily to determine if they were online at all.…	Number of files shared and appearances online	2	2056		Users of Kazaa	3			1	3	File anonymous lawsuits	13	2	Frequency of being online	50	28	Low volume sharers (under 800 songs available)		High volume sharers (over 800 songs available)		-8.9358		-5.33		-9.897		2	13	5	The RIAAs filing of lawsuits against John Does via their IP addresses was followed by a decrease in the time individuals spent online making their available for sharing.	Study identifies that legal challenges and risk is perceived by consumers and does reduce the extent of sharing on p2p networks, with only 11 participants of 2056 being in the substantial category of sharers throughout the observation period (> 800 files available at all time points). However, the effect of the legal challenges is greater on less substantial sharers, and while the availability of…
16	SJW	Bhattacharjee	2006	1		Group 1 identifies lower volume sharers (less than 800 songs available for sharing), group 2 high volume sharers. Note that the numbers in each group fluctuate over time. Overall assessment is for the full sample	6	Determine the effect of legal threats from the RIAA upon music sharing	Music	1	7	3	Automated search process on 2056 Kazaa users. Search would identify cohort of users at random, check if they were online, if they were it would analyse the number of files they made available for sharing. If not online it would return later in the week and search again. Users files were observed only once per week (if online at all), but were checked daily to determine if they were online at all.…	Number of files shared and appearances online	2	2056		Users of Kazaa	3			1	3	RIAA legal threat	13	2	Copies of top 20 songs available	50	28	Files available March 17th 2003		Files available March 15th 2004		487		351				2	1	5	There was a reduction of about 30% with regard to the number of copies of songs in the top 20 charts available to download following the legal advances of the RIAA, however, there remains a substantial market for free downloads.	Study identifies that legal challenges and risk is perceived by consumers and does reduce the extent of sharing on p2p networks, with only 11 participants of 2056 being in the substantial category of sharers throughout the observation period (> 800 files available at all time points). However, the effect of the legal challenges is greater on less substantial sharers, and while the availability of…
17	SJW	Bhattacharjee	2007	1		Uses chart rank as a proxy for sales, and RIAA announcement on crack down on piracy as a proxy for file sharing. Once shown that model is robust return to using files available to be shared on WinMX as proxy for extent of file sharing. Only use albums that enter the charts and therefore all analyses are based upon relatively popular music more than niche artists.	6	Determine the effects of file sharing on the duration of survival in the charts of albums.	Music	1	7	3	Data from file sharing service WinMX was collected daily between Feb-May 2003 and July-October 2003 with an RIAA announcement of taking legal action against individuals as a proxy for a reduction in sharing activity, and having shown this effect to be similar to another proxy of sharing - number of files available for download in week of debut - preferred this analysis as a more direct estimate o…	Survival in charts	2			Chart albums	3			2	1	Debut chart rank (popularity)	102	37	Survival in charts	9	6									-0.012	1.8	4	8	6	Albums that debut higher in the charts have a tendency to survive a shorter period in the chart.	Study indicates that file sharing may have positive impacts upon chart survival for the most popular music with high debut ranks, but a negative impact upon lower ranked songs. Authors suggest this is due to word of mouth effects, which would require that the higher debut ranking songs were genuinely better. A second interpretation is bandwagon effects, whereby social status is afforded to owning…
17	SJW	Bhattacharjee	2007	1		Uses chart rank as a proxy for sales, and RIAA announcement on crack down on piracy as a proxy for file sharing. Once shown that model is robust return to using files available to be shared on WinMX as proxy for extent of file sharing. Only use albums that enter the charts and therefore all analyses are based upon relatively popular music more than niche artists.	6	Determine the effects of file sharing on the duration of survival in the charts of albums.	Music	1	7	3	Data from file sharing service WinMX was collected daily between Feb-May 2003 and July-October 2003 with an RIAA announcement of taking legal action against individuals as a proxy for a reduction in sharing activity, and having shown this effect to be similar to another proxy of sharing - number of files available for download in week of debut - preferred this analysis as a more direct estimate o…	Survival in charts	2			Chart albums	3			2	1	files available for sharing in week debut in charts (proxy for file sharing)	23	11	Survival in charts	9	6									0.12	1.5	4	8	6	The overall effect of sharing upon album chart survival is positive but not significant, with more shares possibly improving survival, possibly through word of mouth sales	Study indicates that file sharing may have positive impacts upon chart survival for the most popular music with high debut ranks, but a negative impact upon lower ranked songs. Authors suggest this is due to word of mouth effects, which would require that the higher debut ranking songs were genuinely better. A second interpretation is bandwagon effects, whereby social status is afforded to owning…
17	SJW	Bhattacharjee	2007	1		Uses chart rank as a proxy for sales, and RIAA announcement on crack down on piracy as a proxy for file sharing. Once shown that model is robust return to using files available to be shared on WinMX as proxy for extent of file sharing. Only use albums that enter the charts and therefore all analyses are based upon relatively popular music more than niche artists.	6	Determine the effects of file sharing on the duration of survival in the charts of albums.	Music	1	7	3	Data from file sharing service WinMX was collected daily between Feb-May 2003 and July-October 2003 with an RIAA announcement of taking legal action against individuals as a proxy for a reduction in sharing activity, and having shown this effect to be similar to another proxy of sharing - number of files available for download in week of debut - preferred this analysis as a more direct estimate o…	Survival in charts	2			Chart albums	3			2	1	files available for sharing in week debut in charts (proxy for file sharing)*Debut chart rank (popularity)	23, 102	11, 37	Survival in charts	9	6									-0.006	2.3	4	8	6	The effect of sharing is significantly negative for artists that debut lower in the charts (approximately lower than position 20) possibly as an effect of negative word of mouth	Study indicates that file sharing may have positive impacts upon chart survival for the most popular music with high debut ranks, but a negative impact upon lower ranked songs. Authors suggest this is due to word of mouth effects, which would require that the higher debut ranking songs were genuinely better. A second interpretation is bandwagon effects, whereby social status is afforded to owning…
17	SJW	Bhattacharjee	2007	1		Uses chart rank as a proxy for sales, and RIAA announcement on crack down on piracy as a proxy for file sharing. Once shown that model is robust return to using files available to be shared on WinMX as proxy for extent of file sharing. Only use albums that enter the charts and therefore all analyses are based upon relatively popular music more than niche artists.	6	Determine the effects of file sharing on the duration of survival in the charts of albums.	Music	1	7	3	Data from file sharing service WinMX was collected daily between Feb-May 2003 and July-October 2003 with an RIAA announcement of taking legal action against individuals as a proxy for a reduction in sharing activity, and having shown this effect to be similar to another proxy of sharing - number of files available for download in week of debut - preferred this analysis as a more direct estimate o…	Survival in charts	2			Chart albums	3			2	1	superstar (yes vs. no)	102	37	Survival in charts	9	6									0.008	0.1	4	8	6	No effect of superstar status was found on chart survival	Study indicates that file sharing may have positive impacts upon chart survival for the most popular music with high debut ranks, but a negative impact upon lower ranked songs. Authors suggest this is due to word of mouth effects, which would require that the higher debut ranking songs were genuinely better. A second interpretation is bandwagon effects, whereby social status is afforded to owning…
17	SJW	Bhattacharjee	2007	1		Uses chart rank as a proxy for sales, and RIAA announcement on crack down on piracy as a proxy for file sharing. Once shown that model is robust return to using files available to be shared on WinMX as proxy for extent of file sharing. Only use albums that enter the charts and therefore all analyses are based upon relatively popular music more than niche artists.	6	Determine the effects of file sharing on the duration of survival in the charts of albums.	Music	1	7	3	Data from file sharing service WinMX was collected daily between Feb-May 2003 and July-October 2003 with an RIAA announcement of taking legal action against individuals as a proxy for a reduction in sharing activity, and having shown this effect to be similar to another proxy of sharing - number of files available for download in week of debut - preferred this analysis as a more direct estimate o…	Survival in charts	2			Chart albums	3			2	1	Minor label (yes vs. no)	102	37	Survival in charts	9	6									0.05	0.4	4	8	6	No effect of being on a minor label was found upon chart survival	Study indicates that file sharing may have positive impacts upon chart survival for the most popular music with high debut ranks, but a negative impact upon lower ranked songs. Authors suggest this is due to word of mouth effects, which would require that the higher debut ranking songs were genuinely better. A second interpretation is bandwagon effects, whereby social status is afforded to owning…
17	SJW	Bhattacharjee	2007	1		Uses chart rank as a proxy for sales, and RIAA announcement on crack down on piracy as a proxy for file sharing. Once shown that model is robust return to using files available to be shared on WinMX as proxy for extent of file sharing. Only use albums that enter the charts and therefore all analyses are based upon relatively popular music more than niche artists.	6	Determine the effects of file sharing on the duration of survival in the charts of albums.	Music	1	7	3	Data from file sharing service WinMX was collected daily between Feb-May 2003 and July-October 2003 with an RIAA announcement of taking legal action against individuals as a proxy for a reduction in sharing activity, and having shown this effect to be similar to another proxy of sharing - number of files available for download in week of debut - preferred this analysis as a more direct estimate o…	Survival in charts	2			Chart albums	3			2	1	Solo male (yes vs. no)	102	37	Survival in charts	9	6									0.03	0.2	4	8	6	No effect of being a male solo artists was found for chart survival	Study indicates that file sharing may have positive impacts upon chart survival for the most popular music with high debut ranks, but a negative impact upon lower ranked songs. Authors suggest this is due to word of mouth effects, which would require that the higher debut ranking songs were genuinely better. A second interpretation is bandwagon effects, whereby social status is afforded to owning…
17	SJW	Bhattacharjee	2007	1		Uses chart rank as a proxy for sales, and RIAA announcement on crack down on piracy as a proxy for file sharing. Once shown that model is robust return to using files available to be shared on WinMX as proxy for extent of file sharing. Only use albums that enter the charts and therefore all analyses are based upon relatively popular music more than niche artists.	6	Determine the effects of file sharing on the duration of survival in the charts of albums.	Music	1	7	3	Data from file sharing service WinMX was collected daily between Feb-May 2003 and July-October 2003 with an RIAA announcement of taking legal action against individuals as a proxy for a reduction in sharing activity, and having shown this effect to be similar to another proxy of sharing - number of files available for download in week of debut - preferred this analysis as a more direct estimate o…	Survival in charts	2			Chart albums	3			2	1	Group (e.g. band) (yes vs. no)	102	37	Survival in charts	9	6									-0.21	1.3	4	8	6	No effect of being in a group as opposed to a solo artists was found upon chart survival	Study indicates that file sharing may have positive impacts upon chart survival for the most popular music with high debut ranks, but a negative impact upon lower ranked songs. Authors suggest this is due to word of mouth effects, which would require that the higher debut ranking songs were genuinely better. A second interpretation is bandwagon effects, whereby social status is afforded to owning…
19	HJM	Bonner	2010	1		There is some correlation between morality and morality but no further details have been given.	6	Examine the issue of illegal downloading of music via an ethical perspective	Music	1	10	4	Questionnaire distributed through social networking sites. Independent variables - immoral/moral views of illegally downloading music, enjoyment (enjoy listening to music), Occupation (student or non-student), age, lifestyle (unspecified), listening (how many hours spent listening to music), desire (how often feel the desire to find new music), follower (extend to which feel part of a particular …	Self reported piracy	3	84		General population	3	22.5	mid-point of most populous category	1	1	Enjoyment	58	24	Pirated music	10	7									0.252	0.01	1	14	8	Enjoyment was significantly associated with more downloaded unpaid-for music.	There was a significant positive relationship between unpaid music and enjoyment. Found respondent's unpaid activity increases according to their enjoyment of music. Being a student or non-student did not have a significant positive relationship with unpaid music. Age did have a significant positive relationship with unpaid music. Strong positive correlation between unpaid music consumed by respo…
19	HJM	Bonner	2010	1		There is some correlation between morality and morality but no further details have been given.	6	Examine the issue of illegal downloading of music via an ethical perspective	Music	1	10	4	Questionnaire distributed through social networking sites. Independent variables - immoral/moral views of illegally downloading music, enjoyment (enjoy listening to music), Occupation (student or non-student), age, lifestyle (unspecified), listening (how many hours spent listening to music), desire (how often feel the desire to find new music), follower (extend to which feel part of a particular …	Self reported piracy	3	84		General population	3	22.5	mid-point of most populous category	1	1	Occupation (student/non-student)	65	1	Pirated music	10	7									0.035	0.374	3	14	8	Occupation was not significantly associated with more downloaded unpaid-for music.	There was a significant positive relationship between unpaid music and enjoyment. Found respondent's unpaid activity increases according to their enjoyment of music. Being a student or non-student did not have a significant positive relationship with unpaid music. Age did have a significant positive relationship with unpaid music. Strong positive correlation between unpaid music consumed by respo…
19	HJM	Bonner	2010	1		There is some correlation between morality and morality but no further details have been given.	6	Examine the issue of illegal downloading of music via an ethical perspective	Music	1	10	4	Questionnaire distributed through social networking sites. Independent variables - immoral/moral views of illegally downloading music, enjoyment (enjoy listening to music), Occupation (student or non-student), age, lifestyle (unspecified), listening (how many hours spent listening to music), desire (how often feel the desire to find new music), follower (extend to which feel part of a particular …	Self reported piracy	3	84		General population	3	22.5	mid-point of most populous category	1	1	Age	11	1	Pirated music	10	7									0.199	0.035	1	14	8	Age was significantly associated with more downloaded unpaid-for music.	There was a significant positive relationship between unpaid music and enjoyment. Found respondent's unpaid activity increases according to their enjoyment of music. Being a student or non-student did not have a significant positive relationship with unpaid music. Age did have a significant positive relationship with unpaid music. Strong positive correlation between unpaid music consumed by respo…
19	HJM	Bonner	2010	1		There is some correlation between morality and morality but no further details have been given.	6	Examine the issue of illegal downloading of music via an ethical perspective	Music	1	10	4	Questionnaire distributed through social networking sites. Independent variables - immoral/moral views of illegally downloading music, enjoyment (enjoy listening to music), Occupation (student or non-student), age, lifestyle (unspecified), listening (how many hours spent listening to music), desire (how often feel the desire to find new music), follower (extend to which feel part of a particular …	Self reported piracy	3	84		General population	3	22.5	mid-point of most populous category	1	1	Listening hours	58	24	Pirated music	10	7									0.319	0.003	1	14	8	Listening hours was significantly associated with more downloaded unpaid-for music.	There was a significant positive relationship between unpaid music and enjoyment. Found respondent's unpaid activity increases according to their enjoyment of music. Being a student or non-student did not have a significant positive relationship with unpaid music. Age did have a significant positive relationship with unpaid music. Strong positive correlation between unpaid music consumed by respo…
19	HJM	Bonner	2010	1		There is some correlation between morality and morality but no further details have been given.	6	Examine the issue of illegal downloading of music via an ethical perspective	Music	1	10	4	Questionnaire distributed through social networking sites. Independent variables - immoral/moral views of illegally downloading music, enjoyment (enjoy listening to music), Occupation (student or non-student), age, lifestyle (unspecified), listening (how many hours spent listening to music), desire (how often feel the desire to find new music), follower (extend to which feel part of a particular …	Self reported piracy	3	84		General population	3	22.5	mid-point of most populous category	1	1	Desire	58	24	Pirated music	10	7									0.54	0	1	14	8	Desire was significantly associated with more downloaded unpaid-for music.	There was a significant positive relationship between unpaid music and enjoyment. Found respondent's unpaid activity increases according to their enjoyment of music. Being a student or non-student did not have a significant positive relationship with unpaid music. Age did have a significant positive relationship with unpaid music. Strong positive correlation between unpaid music consumed by respo…
19	HJM	Bonner	2010	1		There is some correlation between morality and morality but no further details have been given.	6	Examine the issue of illegal downloading of music via an ethical perspective	Music	1	10	4	Questionnaire distributed through social networking sites. Independent variables - immoral/moral views of illegally downloading music, enjoyment (enjoy listening to music), Occupation (student or non-student), age, lifestyle (unspecified), listening (how many hours spent listening to music), desire (how often feel the desire to find new music), follower (extend to which feel part of a particular …	Self reported piracy	3	84		General population	3	22.5	mid-point of most populous category	1	1	Lifestyle (not define)	65	1	Pirated music	10	7									0.319	0.003	1	14	8	Lifestyle was significantly associated with more downloaded unpaid-for music.	There was a significant positive relationship between unpaid music and enjoyment. Found respondent's unpaid activity increases according to their enjoyment of music. Being a student or non-student did not have a significant positive relationship with unpaid music. Age did have a significant positive relationship with unpaid music. Strong positive correlation between unpaid music consumed by respo…
20	HJM	Bounie	2006	1		Sample from 2005. Data analysed 3 times for separate dependent variables. Group 1 shows dependent variable as past movie theatre attendance, group 2 shows probability of purchasing videos (intention to purchase) and main results shows past video rentals. Outcome has two codes and group 2 refers to intentions not sales.	6	Investigate which segments of the movie business have suffered from digital piracy	Movie	2	10	4	Questionnaire distributed online to university students and staff. All items for independent measures were novel.	Self reported piracy	3	620		French university students and staff	2, 5			2	1	ADSL internet connection	36	3	Movie theatre attendance, probability of purchasing a video, video rentals	21, 16	5, 6	Movie theatre attendance	620	Probability of buying a video	620	0.022	0.068	0.224	0.157	0.191	0.196	3	8	3	ADSL internet connection was not significantly associated with more higher theatre attendance, higher probability to purchase a video and higher video rentals.	There was no significant negative effect of the intensity of piracy on theatre attendance. Status negatively and significantly influenced the frequency of movie theatre attendance and income positively and significantly influenced the frequency of movie theatre attendance. The frequency of piracy has a negative and significant effect on the probability to purchase a video. However, if sample rest…
20	HJM	Bounie	2006	1		Sample from 2005. Data analysed 3 times for separate dependent variables. Group 1 shows dependent variable as past movie theatre attendance, group 2 shows probability of purchasing videos (intention to purchase) and main results shows past video rentals. Outcome has two codes and group 2 refers to intentions not sales.	6	Investigate which segments of the movie business have suffered from digital piracy	Movie	2	10	4	Questionnaire distributed online to university students and staff. All items for independent measures were novel.	Self reported piracy	3	620		French university students and staff	2, 5			2	1	Cable internet connection	36	3	Movie theatre attendance, probability of purchasing a video, video rentals	21, 16	5, 6	Movie theatre attendance	620	Probability of buying a video	620	-0.133	0.113	-0.06	0.254	0.203	0.326	3	8	3	Cable internet connection was not significantly associated with more video rentals, lower probability to purchase a video and lower movie theatre attendance	There was no significant negative effect of the intensity of piracy on theatre attendance. Status negatively and significantly influenced the frequency of movie theatre attendance and income positively and significantly influenced the frequency of movie theatre attendance. The frequency of piracy has a negative and significant effect on the probability to purchase a video. However, if sample rest…
20	HJM	Bounie	2006	1		Sample from 2005. Data analysed 3 times for separate dependent variables. Group 1 shows dependent variable as past movie theatre attendance, group 2 shows probability of purchasing videos (intention to purchase) and main results shows past video rentals. Outcome has two codes and group 2 refers to intentions not sales.	6	Investigate which segments of the movie business have suffered from digital piracy	Movie	2	10	4	Questionnaire distributed online to university students and staff. All items for independent measures were novel.	Self reported piracy	3	620		French university students and staff	2, 5			2	1	Intranet	36	3	Movie theatre attendance, probability of purchasing a video, video rentals	21, 16	5, 6	Movie theatre attendance	620	Probability of buying a video	620	-0.052	0.102	0.066	0.228	-0.856	0.384	2	8	3	Intranet was not significantly associated with lower movie theatre attendance and higher probability to purchase a video but was significantly associated with less video rentals.	There was no significant negative effect of the intensity of piracy on theatre attendance. Status negatively and significantly influenced the frequency of movie theatre attendance and income positively and significantly influenced the frequency of movie theatre attendance. The frequency of piracy has a negative and significant effect on the probability to purchase a video. However, if sample rest…
20	HJM	Bounie	2006	1		Sample from 2005. Data analysed 3 times for separate dependent variables. Group 1 shows dependent variable as past movie theatre attendance, group 2 shows probability of purchasing videos (intention to purchase) and main results shows past video rentals. Outcome has two codes and group 2 refers to intentions not sales.	6	Investigate which segments of the movie business have suffered from digital piracy	Movie	2	10	4	Questionnaire distributed online to university students and staff. All items for independent measures were novel.	Self reported piracy	3	620		French university students and staff	2, 5			2	1	Internet at work	36	3	Movie theatre attendance, probability of purchasing a video, video rentals	21, 16	5, 6	Movie theatre attendance	620	Probability of buying a video	620	0.123	0.124	0.334	0.286	0.328	0.384	3	8	3	Internet at work was not significantly associated with higher movie theatre attendance, higher probability of purchasing a video and less video rentals.	There was no significant negative effect of the intensity of piracy on theatre attendance. Status negatively and significantly influenced the frequency of movie theatre attendance and income positively and significantly influenced the frequency of movie theatre attendance. The frequency of piracy has a negative and significant effect on the probability to purchase a video. However, if sample rest…
20	HJM	Bounie	2006	1		Sample from 2005. Data analysed 3 times for separate dependent variables. Group 1 shows dependent variable as past movie theatre attendance, group 2 shows probability of purchasing videos (intention to purchase) and main results shows past video rentals. Outcome has two codes and group 2 refers to intentions not sales.	6	Investigate which segments of the movie business have suffered from digital piracy	Movie	2	10	4	Questionnaire distributed online to university students and staff. All items for independent measures were novel.	Self reported piracy	3	620		French university students and staff	2, 5			2	1	Internet time	36	3	Movie theatre attendance, probability of purchasing a video, video rentals	21, 16	5, 6	Movie theatre attendance	620	Probability of buying a video	620	-0.006	0.005	0.011	0.012	0.013	0.015	3	8	3	Internet time was not significantly associated with lower movie theatre attendance, higher probability of purchasing a video and more video rentals.	There was no significant negative effect of the intensity of piracy on theatre attendance. Status negatively and significantly influenced the frequency of movie theatre attendance and income positively and significantly influenced the frequency of movie theatre attendance. The frequency of piracy has a negative and significant effect on the probability to purchase a video. However, if sample rest…
20	HJM	Bounie	2006	1		Sample from 2005. Data analysed 3 times for separate dependent variables. Group 1 shows dependent variable as past movie theatre attendance, group 2 shows probability of purchasing videos (intention to purchase) and main results shows past video rentals. Outcome has two codes and group 2 refers to intentions not sales.	6	Investigate which segments of the movie business have suffered from digital piracy	Movie	2	10	4	Questionnaire distributed online to university students and staff. All items for independent measures were novel.	Self reported piracy	3	620		French university students and staff	2, 5			2	1	Information-push through radio/TV show	115	39	Movie theatre attendance, probability of purchasing a video, video rentals	21, 16	5, 6	Movie theatre attendance	620	Probability of buying a video	620	0.111	0.06	-0.038	0.136	-0.044	0.181	3	8	3	Information-push through radio/TV show was significantly associated with higher movie theatre attendance but was not significantly associated with lower probability to purchase a video and less video rentals.	There was no significant negative effect of the intensity of piracy on theatre attendance. Status negatively and significantly influenced the frequency of movie theatre attendance and income positively and significantly influenced the frequency of movie theatre attendance. The frequency of piracy has a negative and significant effect on the probability to purchase a video. However, if sample rest…
20	HJM	Bounie	2006	1		Sample from 2005. Data analysed 3 times for separate dependent variables. Group 1 shows dependent variable as past movie theatre attendance, group 2 shows probability of purchasing videos (intention to purchase) and main results shows past video rentals. Outcome has two codes and group 2 refers to intentions not sales.	6	Investigate which segments of the movie business have suffered from digital piracy	Movie	2	10	4	Questionnaire distributed online to university students and staff. All items for independent measures were novel.	Self reported piracy	3	620		French university students and staff	2, 5			2	1	Information-push through magazines	115	39	Movie theatre attendance, probability of purchasing a video, video rentals	21, 16	5, 6	Movie theatre attendance	620	Probability of buying a video	620	0.42	0.081	0.294	0.188	0.187	0.244	3	8	3	Information-push through magazines was significantly associated with higher movie theatre attendance but was not significantly associated with higher probability to purchase a video and more video rentals.	There was no significant negative effect of the intensity of piracy on theatre attendance. Status negatively and significantly influenced the frequency of movie theatre attendance and income positively and significantly influenced the frequency of movie theatre attendance. The frequency of piracy has a negative and significant effect on the probability to purchase a video. However, if sample rest…
20	HJM	Bounie	2006	1		Sample from 2005. Data analysed 3 times for separate dependent variables. Group 1 shows dependent variable as past movie theatre attendance, group 2 shows probability of purchasing videos (intention to purchase) and main results shows past video rentals. Outcome has two codes and group 2 refers to intentions not sales.	6	Investigate which segments of the movie business have suffered from digital piracy	Movie	2	10	4	Questionnaire distributed online to university students and staff. All items for independent measures were novel.	Self reported piracy	3	620		French university students and staff	2, 5			2	1	Information-push through movie site	115	39	Movie theatre attendance, probability of purchasing a video, video rentals	21, 16	5, 6	Movie theatre attendance	620	Probability of buying a video	620	0.277	0.057	0.08	0.129	0.264	0.169	3	8	3	Information-push through movie site was significantly associated with higher movie theatre attendance but was not significantly associated with higher probability of purchasing a video and more video rentals.	There was no significant negative effect of the intensity of piracy on theatre attendance. Status negatively and significantly influenced the frequency of movie theatre attendance and income positively and significantly influenced the frequency of movie theatre attendance. The frequency of piracy has a negative and significant effect on the probability to purchase a video. However, if sample rest…
20	HJM	Bounie	2006	1		Sample from 2005. Data analysed 3 times for separate dependent variables. Group 1 shows dependent variable as past movie theatre attendance, group 2 shows probability of purchasing videos (intention to purchase) and main results shows past video rentals. Outcome has two codes and group 2 refers to intentions not sales.	6	Investigate which segments of the movie business have suffered from digital piracy	Movie	2	10	4	Questionnaire distributed online to university students and staff. All items for independent measures were novel.	Self reported piracy	3	620		French university students and staff	2, 5			2	1	DVD/VHS player at home	60	3	Movie theatre attendance, probability of purchasing a video, video rentals	21, 16	5, 6	Movie theatre attendance	620	Probability of buying a video	620	0.023	0.087	0.935	0.201	1.062	0.368	1	8	3	Having a DVD/VHS player at home was not significantly associated with higher movie theatre attendance but was significantly associated with higher probability of purchasing a video and more video rentals.	There was no significant negative effect of the intensity of piracy on theatre attendance. Status negatively and significantly influenced the frequency of movie theatre attendance and income positively and significantly influenced the frequency of movie theatre attendance. The frequency of piracy has a negative and significant effect on the probability to purchase a video. However, if sample rest…
20	HJM	Bounie	2006	1		Sample from 2005. Data analysed 3 times for separate dependent variables. Group 1 shows dependent variable as past movie theatre attendance, group 2 shows probability of purchasing videos (intention to purchase) and main results shows past video rentals. Outcome has two codes and group 2 refers to intentions not sales.	6	Investigate which segments of the movie business have suffered from digital piracy	Movie	2	10	4	Questionnaire distributed online to university students and staff. All items for independent measures were novel.	Self reported piracy	3	620		French university students and staff	2, 5			2	1	Home cinema	60	3	Movie theatre attendance, probability of purchasing a video, video rentals	21, 16	5, 6	Movie theatre attendance	620	Probability of buying a video	620	0.046	0.062	0.189	0.145	0.205	0.179	3	8	3	Having a home cinema was not significantly associated with higher move theatre attendance, higher probability to purchase a video and more video rentals.	There was no significant negative effect of the intensity of piracy on theatre attendance. Status negatively and significantly influenced the frequency of movie theatre attendance and income positively and significantly influenced the frequency of movie theatre attendance. The frequency of piracy has a negative and significant effect on the probability to purchase a video. However, if sample rest…
20	HJM	Bounie	2006	1		Sample from 2005. Data analysed 3 times for separate dependent variables. Group 1 shows dependent variable as past movie theatre attendance, group 2 shows probability of purchasing videos (intention to purchase) and main results shows past video rentals. Outcome has two codes and group 2 refers to intentions not sales.	6	Investigate which segments of the movie business have suffered from digital piracy	Movie	2	10	4	Questionnaire distributed online to university students and staff. All items for independent measures were novel.	Self reported piracy	3	620		French university students and staff	2, 5			2	1	DivX player at home	60	3	Movie theatre attendance, probability of purchasing a video, video rentals	21, 16	5, 6	Movie theatre attendance	620	Probability of buying a video	620	0.019	0.066	0.252	0.153	0.107	0.181	3	8	3	Having a DivX player at home was not significantly associated with higher movie theatre attendance and more video rentals but was significantly associated with higher probability to purchase a video.	There was no significant negative effect of the intensity of piracy on theatre attendance. Status negatively and significantly influenced the frequency of movie theatre attendance and income positively and significantly influenced the frequency of movie theatre attendance. The frequency of piracy has a negative and significant effect on the probability to purchase a video. However, if sample rest…
20	HJM	Bounie	2006	1		Sample from 2005. Data analysed 3 times for separate dependent variables. Group 1 shows dependent variable as past movie theatre attendance, group 2 shows probability of purchasing videos (intention to purchase) and main results shows past video rentals. Outcome has two codes and group 2 refers to intentions not sales.	6	Investigate which segments of the movie business have suffered from digital piracy	Movie	2	10	4	Questionnaire distributed online to university students and staff. All items for independent measures were novel.	Self reported piracy	3	620		French university students and staff	2, 5			2	1	Female	1	1	Movie theatre attendance, probability of purchasing a video, video rentals	21, 16	5, 6	Movie theatre attendance	620	Probability of buying a video	620	-0.035	0.055	0.014	0.126	0.343	0.16	1	8	3	Being female was not significantly associated with lower movie theatre attendance and higher probability to purchase a video but was significantly associated with more video rentals.	There was no significant negative effect of the intensity of piracy on theatre attendance. Status negatively and significantly influenced the frequency of movie theatre attendance and income positively and significantly influenced the frequency of movie theatre attendance. The frequency of piracy has a negative and significant effect on the probability to purchase a video. However, if sample rest…
20	HJM	Bounie	2006	1		Sample from 2005. Data analysed 3 times for separate dependent variables. Group 1 shows dependent variable as past movie theatre attendance, group 2 shows probability of purchasing videos (intention to purchase) and main results shows past video rentals. Outcome has two codes and group 2 refers to intentions not sales.	6	Investigate which segments of the movie business have suffered from digital piracy	Movie	2	10	4	Questionnaire distributed online to university students and staff. All items for independent measures were novel.	Self reported piracy	3	620		French university students and staff	2, 5			2	1	Age	11	1	Movie theatre attendance, probability of purchasing a video, video rentals	21, 16	5, 6	Movie theatre attendance	620	Probability of buying a video	620	-0.007	0.005	-0.019	0.011	-0.007	0.012	3	8	3	Age was not significantly associated with lower movie theatre attendance and less video rentals but was significantly associated with lower probability to purchase a video.	There was no significant negative effect of the intensity of piracy on theatre attendance. Status negatively and significantly influenced the frequency of movie theatre attendance and income positively and significantly influenced the frequency of movie theatre attendance. The frequency of piracy has a negative and significant effect on the probability to purchase a video. However, if sample rest…
20	HJM	Bounie	2006	1		Sample from 2005. Data analysed 3 times for separate dependent variables. Group 1 shows dependent variable as past movie theatre attendance, group 2 shows probability of purchasing videos (intention to purchase) and main results shows past video rentals. Outcome has two codes and group 2 refers to intentions not sales.	6	Investigate which segments of the movie business have suffered from digital piracy	Movie	2	10	4	Questionnaire distributed online to university students and staff. All items for independent measures were novel.	Self reported piracy	3	620		French university students and staff	2, 5			2	1	Professor	65	1	Movie theatre attendance, probability of purchasing a video, video rentals	21, 16	5, 6	Movie theatre attendance	620	Probability of buying a video	620	0.013	0.108	0.48	0.254	-0.285	0.294	3	8	3	Being a professor was not significantly associated with higher movie theatre attendance and less video rentals but was significantly associated with higher probability to purchase a video.	There was no significant negative effect of the intensity of piracy on theatre attendance. Status negatively and significantly influenced the frequency of movie theatre attendance and income positively and significantly influenced the frequency of movie theatre attendance. The frequency of piracy has a negative and significant effect on the probability to purchase a video. However, if sample rest…
20	HJM	Bounie	2006	1		Sample from 2005. Data analysed 3 times for separate dependent variables. Group 1 shows dependent variable as past movie theatre attendance, group 2 shows probability of purchasing videos (intention to purchase) and main results shows past video rentals. Outcome has two codes and group 2 refers to intentions not sales.	6	Investigate which segments of the movie business have suffered from digital piracy	Movie	2	10	4	Questionnaire distributed online to university students and staff. All items for independent measures were novel.	Self reported piracy	3	620		French university students and staff	2, 5			2	1	Administrator staff	65	1	Movie theatre attendance, probability of purchasing a video, video rentals	21, 16	5, 6	Movie theatre attendance	620	Probability of buying a video	620	-0.195	0.113	0.931	0.278	-0.427	0.323	3	8	3	Being administrator staff was significantly associated with lower movie theatre attendance and higher probability to purchase a video but was not significantly associated with less video rentals.	There was no significant negative effect of the intensity of piracy on theatre attendance. Status negatively and significantly influenced the frequency of movie theatre attendance and income positively and significantly influenced the frequency of movie theatre attendance. The frequency of piracy has a negative and significant effect on the probability to purchase a video. However, if sample rest…
20	HJM	Bounie	2006	1		Sample from 2005. Data analysed 3 times for separate dependent variables. Group 1 shows dependent variable as past movie theatre attendance, group 2 shows probability of purchasing videos (intention to purchase) and main results shows past video rentals. Outcome has two codes and group 2 refers to intentions not sales.	6	Investigate which segments of the movie business have suffered from digital piracy	Movie	2	10	4	Questionnaire distributed online to university students and staff. All items for independent measures were novel.	Self reported piracy	3	620		French university students and staff	2, 5			2	1	300-900 EUR income	12	8	Movie theatre attendance, probability of purchasing a video, video rentals	21, 16	5, 6	Movie theatre attendance	620	Probability of buying a video	620	0.119	0.064	0.082	0.144	0.324	0.209	3	8	3	300-900 EUR income was significantly associated with higher movie theatre attendance but was not significantly associated with higher probability to purchase a video and more video rentals.	There was no significant negative effect of the intensity of piracy on theatre attendance. Status negatively and significantly influenced the frequency of movie theatre attendance and income positively and significantly influenced the frequency of movie theatre attendance. The frequency of piracy has a negative and significant effect on the probability to purchase a video. However, if sample rest…
20	HJM	Bounie	2006	1		Sample from 2005. Data analysed 3 times for separate dependent variables. Group 1 shows dependent variable as past movie theatre attendance, group 2 shows probability of purchasing videos (intention to purchase) and main results shows past video rentals. Outcome has two codes and group 2 refers to intentions not sales.	6	Investigate which segments of the movie business have suffered from digital piracy	Movie	2	10	4	Questionnaire distributed online to university students and staff. All items for independent measures were novel.	Self reported piracy	3	620		French university students and staff	2, 5			2	1	900-1500 EUR income	12	8	Movie theatre attendance, probability of purchasing a video, video rentals	21, 16	5, 6	Movie theatre attendance	620	Probability of buying a video	620	0.239	0.08	0.025	0.178	0.51	0.236	1	8	3	900-1500 EUR income was significantly associated with higher movie theatre attendance and more video rentals but was not significantly associated with higher probability to purchase a video.	There was no significant negative effect of the intensity of piracy on theatre attendance. Status negatively and significantly influenced the frequency of movie theatre attendance and income positively and significantly influenced the frequency of movie theatre attendance. The frequency of piracy has a negative and significant effect on the probability to purchase a video. However, if sample rest…
20	HJM	Bounie	2006	1		Sample from 2005. Data analysed 3 times for separate dependent variables. Group 1 shows dependent variable as past movie theatre attendance, group 2 shows probability of purchasing videos (intention to purchase) and main results shows past video rentals. Outcome has two codes and group 2 refers to intentions not sales.	6	Investigate which segments of the movie business have suffered from digital piracy	Movie	2	10	4	Questionnaire distributed online to university students and staff. All items for independent measures were novel.	Self reported piracy	3	620		French university students and staff	2, 5			2	1	1500-3000 EUR income	12	8	Movie theatre attendance, probability of purchasing a video, video rentals	21, 16	5, 6	Movie theatre attendance	620	Probability of buying a video	620	0.075	0.104	-0.161	0.239	0.365	0.301	3	8	3	1500-3000 EUR income was not significantly associated with higher movie theatre attendance, lower probability to purchase a video and more video rentals.	There was no significant negative effect of the intensity of piracy on theatre attendance. Status negatively and significantly influenced the frequency of movie theatre attendance and income positively and significantly influenced the frequency of movie theatre attendance. The frequency of piracy has a negative and significant effect on the probability to purchase a video. However, if sample rest…
20	HJM	Bounie	2006	1		Sample from 2005. Data analysed 3 times for separate dependent variables. Group 1 shows dependent variable as past movie theatre attendance, group 2 shows probability of purchasing videos (intention to purchase) and main results shows past video rentals. Outcome has two codes and group 2 refers to intentions not sales.	6	Investigate which segments of the movie business have suffered from digital piracy	Movie	2	10	4	Questionnaire distributed online to university students and staff. All items for independent measures were novel.	Self reported piracy	3	620		French university students and staff	2, 5			2	1	more than 3000 EUR income	12	8	Movie theatre attendance, probability of purchasing a video, video rentals	21, 16	5, 6	Movie theatre attendance	620	Probability of buying a video	620	0.286	0.141	0.418	0.333	0.791	0.378	1	8	3	More than 3000 EUR income was significantly associated with higher movie theatre attendance and more video rentals but was not significantly associated with higher probability to purchase a video.	There was no significant negative effect of the intensity of piracy on theatre attendance. Status negatively and significantly influenced the frequency of movie theatre attendance and income positively and significantly influenced the frequency of movie theatre attendance. The frequency of piracy has a negative and significant effect on the probability to purchase a video. However, if sample rest…
20	HJM	Bounie	2006	1		Sample from 2005. Data analysed 3 times for separate dependent variables. Group 1 shows dependent variable as past movie theatre attendance, group 2 shows probability of purchasing videos (intention to purchase) and main results shows past video rentals. Outcome has two codes and group 2 refers to intentions not sales.	6	Investigate which segments of the movie business have suffered from digital piracy	Movie	2	10	4	Questionnaire distributed online to university students and staff. All items for independent measures were novel.	Self reported piracy	3	620		French university students and staff	2, 5			2	1	Information-pull through newspapers or TV/radio show	74	24	Movie theatre attendance, probability of purchasing a video, video rentals	21, 16	5, 6	Movie theatre attendance	620	Probability of buying a video	620	0.193	0.057	-0.052	0.125	0.112	0.169	3	8	3	Information pull through newspapers, TV/radio shows was significantly associated with higher movie theatre attendance but was not significantly associated with lower probability to purchase a video and more video rentals.	There was no significant negative effect of the intensity of piracy on theatre attendance. Status negatively and significantly influenced the frequency of movie theatre attendance and income positively and significantly influenced the frequency of movie theatre attendance. The frequency of piracy has a negative and significant effect on the probability to purchase a video. However, if sample rest…
20	HJM	Bounie	2006	1		Sample from 2005. Data analysed 3 times for separate dependent variables. Group 1 shows dependent variable as past movie theatre attendance, group 2 shows probability of purchasing videos (intention to purchase) and main results shows past video rentals. Outcome has two codes and group 2 refers to intentions not sales.	6	Investigate which segments of the movie business have suffered from digital piracy	Movie	2	10	4	Questionnaire distributed online to university students and staff. All items for independent measures were novel.	Self reported piracy	3	620		French university students and staff	2, 5			2	1	Information-pull through specialize magazines	74	24	Movie theatre attendance, probability of purchasing a video, video rentals	21, 16	5, 6	Movie theatre attendance	620	Probability of buying a video	620	0.099	0.077	0.107	0.167	-0.062	0.227	3	8	3	Information-pull through specialize magazines was not significantly associated with higher movie theatre attendance, higher probability to purchase a video and less video rentals.	There was no significant negative effect of the intensity of piracy on theatre attendance. Status negatively and significantly influenced the frequency of movie theatre attendance and income positively and significantly influenced the frequency of movie theatre attendance. The frequency of piracy has a negative and significant effect on the probability to purchase a video. However, if sample rest…
20	HJM	Bounie	2006	1		Sample from 2005. Data analysed 3 times for separate dependent variables. Group 1 shows dependent variable as past movie theatre attendance, group 2 shows probability of purchasing videos (intention to purchase) and main results shows past video rentals. Outcome has two codes and group 2 refers to intentions not sales.	6	Investigate which segments of the movie business have suffered from digital piracy	Movie	2	10	4	Questionnaire distributed online to university students and staff. All items for independent measures were novel.	Self reported piracy	3	620		French university students and staff	2, 5			2	1	Information-pull through previews	74	24	Movie theatre attendance, probability of purchasing a video, video rentals	21, 16	5, 6	Movie theatre attendance	620	Probability of buying a video	620	-0.048	0.06	0.141	0.131	0.091	0.179	3	8	3	Information-pull through previews was not significantly associated with lower movie theatre attendance, higher probability to purchase a video and more video rentals.	There was no significant negative effect of the intensity of piracy on theatre attendance. Status negatively and significantly influenced the frequency of movie theatre attendance and income positively and significantly influenced the frequency of movie theatre attendance. The frequency of piracy has a negative and significant effect on the probability to purchase a video. However, if sample rest…
20	HJM	Bounie	2006	1		Sample from 2005. Data analysed 3 times for separate dependent variables. Group 1 shows dependent variable as past movie theatre attendance, group 2 shows probability of purchasing videos (intention to purchase) and main results shows past video rentals. Outcome has two codes and group 2 refers to intentions not sales.	6	Investigate which segments of the movie business have suffered from digital piracy	Movie	2	10	4	Questionnaire distributed online to university students and staff. All items for independent measures were novel.	Self reported piracy	3	620		French university students and staff	2, 5			2	1	Information-pull through online reviews	74	24	Movie theatre attendance, probability of purchasing a video, video rentals	21, 16	5, 6	Movie theatre attendance	620	Probability of buying a video	620	-0.01	0.062	-0.049	0.138	0.028	0.185	3	8	3	Information-pull through online reviews was not significantly associated with lower movie theatre attendance, lower probability of purchasing a video and more video rentals.	There was no significant negative effect of the intensity of piracy on theatre attendance. Status negatively and significantly influenced the frequency of movie theatre attendance and income positively and significantly influenced the frequency of movie theatre attendance. The frequency of piracy has a negative and significant effect on the probability to purchase a video. However, if sample rest…
20	HJM	Bounie	2006	1		Sample from 2005. Data analysed 3 times for separate dependent variables. Group 1 shows dependent variable as past movie theatre attendance, group 2 shows probability of purchasing videos (intention to purchase) and main results shows past video rentals. Outcome has two codes and group 2 refers to intentions not sales.	6	Investigate which segments of the movie business have suffered from digital piracy	Movie	2	10	4	Questionnaire distributed online to university students and staff. All items for independent measures were novel.	Self reported piracy	3	620		French university students and staff	2, 5			2	1	Information-pull through ads	74	24	Movie theatre attendance, probability of purchasing a video, video rentals	21, 16	5, 6	Movie theatre attendance	620	Probability of buying a video	620	-0.003	0.054	0.164	0.122	-0.009	0.165	3	8	3	Information-pull through ads was not significantly associated with lower movie=i.e. theatre attendance, higher probability to purchase a vide and less video rentals.	There was no significant negative effect of the intensity of piracy on theatre attendance. Status negatively and significantly influenced the frequency of movie theatre attendance and income positively and significantly influenced the frequency of movie theatre attendance. The frequency of piracy has a negative and significant effect on the probability to purchase a video. However, if sample rest…
20	HJM	Bounie	2006	1		Sample from 2005. Data analysed 3 times for separate dependent variables. Group 1 shows dependent variable as past movie theatre attendance, group 2 shows probability of purchasing videos (intention to purchase) and main results shows past video rentals. Outcome has two codes and group 2 refers to intentions not sales.	6	Investigate which segments of the movie business have suffered from digital piracy	Movie	2	10	4	Questionnaire distributed online to university students and staff. All items for independent measures were novel.	Self reported piracy	3	620		French university students and staff	2, 5			2	1	Information-pull through word of mouth	74	24	Movie theatre attendance, probability of purchasing a video, video rentals	21, 16	5, 6	Movie theatre attendance	620	Probability of buying a video	620	0.175	0.072	0.125	0.164	0.234	0.222	3	8	3	Information-pull through word of mouth was significantly associated with higher movie theatre attendance but was not significantly associated with higher probability to purchase a video and more video rentals.]	There was no significant negative effect of the intensity of piracy on theatre attendance. Status negatively and significantly influenced the frequency of movie theatre attendance and income positively and significantly influenced the frequency of movie theatre attendance. The frequency of piracy has a negative and significant effect on the probability to purchase a video. However, if sample rest…
20	HJM	Bounie	2006	1		Sample from 2005. Data analysed 3 times for separate dependent variables. Group 1 shows dependent variable as past movie theatre attendance, group 2 shows probability of purchasing videos (intention to purchase) and main results shows past video rentals. Outcome has two codes and group 2 refers to intentions not sales.	6	Investigate which segments of the movie business have suffered from digital piracy	Movie	2	10	4	Questionnaire distributed online to university students and staff. All items for independent measures were novel.	Self reported piracy	3	620		French university students and staff	2, 5			2	1	Information-pull through other information sources	74	24	Movie theatre attendance, probability of purchasing a video, video rentals	21, 16	5, 6	Movie theatre attendance	620	Probability of buying a video	620	0.194	0.1	0.295	0.236	0.313	0.313	3	8	3	Information-pull through other sources was significantly associated with higher movie theatre attendance but was not significantly associated with higher probability of purchasing a video and more video rentals.	There was no significant negative effect of the intensity of piracy on theatre attendance. Status negatively and significantly influenced the frequency of movie theatre attendance and income positively and significantly influenced the frequency of movie theatre attendance. The frequency of piracy has a negative and significant effect on the probability to purchase a video. However, if sample rest…
20	HJM	Bounie	2006	1		Sample from 2005. Data analysed 3 times for separate dependent variables. Group 1 shows dependent variable as past movie theatre attendance, group 2 shows probability of purchasing videos (intention to purchase) and main results shows past video rentals. Outcome has two codes and group 2 refers to intentions not sales.	6	Investigate which segments of the movie business have suffered from digital piracy	Movie	2	10	4	Questionnaire distributed online to university students and staff. All items for independent measures were novel.	Self reported piracy	3	620		French university students and staff	2, 5			2	1	No information-pull	74	24	Movie theatre attendance, probability of purchasing a video, video rentals	21, 16	5, 6	Movie theatre attendance	620	Probability of buying a video	620	0.14	0.149	-0.113	0.347	-0.429	0.467	3	8	3	No information-pull was not significantly associated with higher movie theatre attendance, lower probability to purchase a video and less video rentals.	There was no significant negative effect of the intensity of piracy on theatre attendance. Status negatively and significantly influenced the frequency of movie theatre attendance and income positively and significantly influenced the frequency of movie theatre attendance. The frequency of piracy has a negative and significant effect on the probability to purchase a video. However, if sample rest…
20	HJM	Bounie	2006	1		Sample from 2005. Data analysed 3 times for separate dependent variables. Group 1 shows dependent variable as past movie theatre attendance, group 2 shows probability of purchasing videos (intention to purchase) and main results shows past video rentals. Outcome has two codes and group 2 refers to intentions not sales.	6	Investigate which segments of the movie business have suffered from digital piracy	Movie	2	10	4	Questionnaire distributed online to university students and staff. All items for independent measures were novel.	Self reported piracy	3	620		French university students and staff	2, 5			2	1	Theatre pass subscription	21	3	Movie theatre attendance, probability of purchasing a video, video rentals	21, 16	5, 6	Movie theatre attendance	620	Probability of buying a video	620	0.797	0.082	0.206	0.191	-0.216	0.239	3	8	3	Theatre pass subscription was significantly associated with higher movie theatre attendance but was not significantly associated with higher probability to purchase a video and less video rentals.	There was no significant negative effect of the intensity of piracy on theatre attendance. Status negatively and significantly influenced the frequency of movie theatre attendance and income positively and significantly influenced the frequency of movie theatre attendance. The frequency of piracy has a negative and significant effect on the probability to purchase a video. However, if sample rest…
20	HJM	Bounie	2006	1		Sample from 2005. Data analysed 3 times for separate dependent variables. Group 1 shows dependent variable as past movie theatre attendance, group 2 shows probability of purchasing videos (intention to purchase) and main results shows past video rentals. Outcome has two codes and group 2 refers to intentions not sales.	6	Investigate which segments of the movie business have suffered from digital piracy	Movie	2	10	4	Questionnaire distributed online to university students and staff. All items for independent measures were novel.	Self reported piracy	3	620		French university students and staff	2, 5			2	1	Movie Club membership	74	24	Movie theatre attendance, probability of purchasing a video, video rentals	21, 16	5, 6	Movie theatre attendance	620	Probability of buying a video	620	0.217	0.129	0.763	0.36	0.751	0.405	3	8	3	Movie club membership was significantly associated with higher movie theatre attendance, higher probability to purchase a video and more video rentals.	There was no significant negative effect of the intensity of piracy on theatre attendance. Status negatively and significantly influenced the frequency of movie theatre attendance and income positively and significantly influenced the frequency of movie theatre attendance. The frequency of piracy has a negative and significant effect on the probability to purchase a video. However, if sample rest…
20	HJM	Bounie	2006	1		Sample from 2005. Data analysed 3 times for separate dependent variables. Group 1 shows dependent variable as past movie theatre attendance, group 2 shows probability of purchasing videos (intention to purchase) and main results shows past video rentals. Outcome has two codes and group 2 refers to intentions not sales.	6	Investigate which segments of the movie business have suffered from digital piracy	Movie	2	10	4	Questionnaire distributed online to university students and staff. All items for independent measures were novel.	Self reported piracy	3	620		French university students and staff	2, 5			2	1	Use price comparison sites	9	8	Movie theatre attendance, probability of purchasing a video, video rentals	21, 16	5, 6	Movie theatre attendance	620	Probability of buying a video	620	0.022	0.103			0.507	0.295	3	8	3	Using price comparison sites was not significantly associated with higher movie theatre attendance but was significantly associated with more video rentals.	There was no significant negative effect of the intensity of piracy on theatre attendance. Status negatively and significantly influenced the frequency of movie theatre attendance and income positively and significantly influenced the frequency of movie theatre attendance. The frequency of piracy has a negative and significant effect on the probability to purchase a video. However, if sample rest…
20	HJM	Bounie	2006	1		Sample from 2005. Data analysed 3 times for separate dependent variables. Group 1 shows dependent variable as past movie theatre attendance, group 2 shows probability of purchasing videos (intention to purchase) and main results shows past video rentals. Outcome has two codes and group 2 refers to intentions not sales.	6	Investigate which segments of the movie business have suffered from digital piracy	Movie	2	10	4	Questionnaire distributed online to university students and staff. All items for independent measures were novel.	Self reported piracy	3	620		French university students and staff	2, 5			2	1	Purchase DVDs with bonus	79	17	Movie theatre attendance, probability of purchasing a video, video rentals	21, 16	5, 6	Movie theatre attendance	620	Probability of buying a video	620	0.031	0.068			0.214	0.194	3	8	3	Purchasing DVDs with bonuses was not significantly associated with higher movie theatre attendance and more video rentals.	There was no significant negative effect of the intensity of piracy on theatre attendance. Status negatively and significantly influenced the frequency of movie theatre attendance and income positively and significantly influenced the frequency of movie theatre attendance. The frequency of piracy has a negative and significant effect on the probability to purchase a video. However, if sample rest…
20	HJM	Bounie	2006	1		Sample from 2005. Data analysed 3 times for separate dependent variables. Group 1 shows dependent variable as past movie theatre attendance, group 2 shows probability of purchasing videos (intention to purchase) and main results shows past video rentals. Outcome has two codes and group 2 refers to intentions not sales.	6	Investigate which segments of the movie business have suffered from digital piracy	Movie	2	10	4	Questionnaire distributed online to university students and staff. All items for independent measures were novel.	Self reported piracy	3	620		French university students and staff	2, 5			2	1	Information on videos from newspapers, TV/radio shows	74	24	Movie theatre attendance, probability of purchasing a video, video rentals	21, 16	5, 6	Movie theatre attendance	620	Probability of buying a video	620	-0.227	0.082			-0.091	0.237	3	8	3	Information on videos from newspapers, TV/radio shows was significantly associated with lower movie theatre attendance but was not significantly associated with less video rentals.	There was no significant negative effect of the intensity of piracy on theatre attendance. Status negatively and significantly influenced the frequency of movie theatre attendance and income positively and significantly influenced the frequency of movie theatre attendance. The frequency of piracy has a negative and significant effect on the probability to purchase a video. However, if sample rest…
20	HJM	Bounie	2006	1		Sample from 2005. Data analysed 3 times for separate dependent variables. Group 1 shows dependent variable as past movie theatre attendance, group 2 shows probability of purchasing videos (intention to purchase) and main results shows past video rentals. Outcome has two codes and group 2 refers to intentions not sales.	6	Investigate which segments of the movie business have suffered from digital piracy	Movie	2	10	4	Questionnaire distributed online to university students and staff. All items for independent measures were novel.	Self reported piracy	3	620		French university students and staff	2, 5			2	1	Information on videos from DVD reviews	74	24	Movie theatre attendance, probability of purchasing a video, video rentals	21, 16	5, 6	Movie theatre attendance	620	Probability of buying a video	620	-0.098	0.106			0.056	0.308	3	8	3	Information on videos from DVD reviews was not significantly associated with lower movie theatre attendance and less video rentals.	There was no significant negative effect of the intensity of piracy on theatre attendance. Status negatively and significantly influenced the frequency of movie theatre attendance and income positively and significantly influenced the frequency of movie theatre attendance. The frequency of piracy has a negative and significant effect on the probability to purchase a video. However, if sample rest…
20	HJM	Bounie	2006	1		Sample from 2005. Data analysed 3 times for separate dependent variables. Group 1 shows dependent variable as past movie theatre attendance, group 2 shows probability of purchasing videos (intention to purchase) and main results shows past video rentals. Outcome has two codes and group 2 refers to intentions not sales.	6	Investigate which segments of the movie business have suffered from digital piracy	Movie	2	10	4	Questionnaire distributed online to university students and staff. All items for independent measures were novel.	Self reported piracy	3	620		French university students and staff	2, 5			2	1	Information on videos from internet previews	74	24	Movie theatre attendance, probability of purchasing a video, video rentals	21, 16	5, 6	Movie theatre attendance	620	Probability of buying a video	620	0.133	0.115			-0.174	0.356	3	8	3	Information on videos from internet previews was not significantly associated with higher movie theatre attendance and less video rentals.	There was no significant negative effect of the intensity of piracy on theatre attendance. Status negatively and significantly influenced the frequency of movie theatre attendance and income positively and significantly influenced the frequency of movie theatre attendance. The frequency of piracy has a negative and significant effect on the probability to purchase a video. However, if sample rest…
20	HJM	Bounie	2006	1		Sample from 2005. Data analysed 3 times for separate dependent variables. Group 1 shows dependent variable as past movie theatre attendance, group 2 shows probability of purchasing videos (intention to purchase) and main results shows past video rentals. Outcome has two codes and group 2 refers to intentions not sales.	6	Investigate which segments of the movie business have suffered from digital piracy	Movie	2	10	4	Questionnaire distributed online to university students and staff. All items for independent measures were novel.	Self reported piracy	3	620		French university students and staff	2, 5			2	1	Information on videos from online customer reviews	74	24	Movie theatre attendance, probability of purchasing a video, video rentals	21, 16	5, 6	Movie theatre attendance	620	Probability of buying a video	620	-0.059	0.125			-0.384	0.37	3	8	3	Information on videos from online customer reviews was not significantly associated with lower movie theatre attendance and less video rentals.	There was no significant negative effect of the intensity of piracy on theatre attendance. Status negatively and significantly influenced the frequency of movie theatre attendance and income positively and significantly influenced the frequency of movie theatre attendance. The frequency of piracy has a negative and significant effect on the probability to purchase a video. However, if sample rest…
20	HJM	Bounie	2006	1		Sample from 2005. Data analysed 3 times for separate dependent variables. Group 1 shows dependent variable as past movie theatre attendance, group 2 shows probability of purchasing videos (intention to purchase) and main results shows past video rentals. Outcome has two codes and group 2 refers to intentions not sales.	6	Investigate which segments of the movie business have suffered from digital piracy	Movie	2	10	4	Questionnaire distributed online to university students and staff. All items for independent measures were novel.	Self reported piracy	3	620		French university students and staff	2, 5			2	1	Information on videos from forum discussions	74	24	Movie theatre attendance, probability of purchasing a video, video rentals	21, 16	5, 6	Movie theatre attendance	620	Probability of buying a video	620	-0.029	0.134			-0.272	0.426	3	8	3	Information on videos from forum discussions was not significantly associated with lower movie theatre attendance and less video rentals.	There was no significant negative effect of the intensity of piracy on theatre attendance. Status negatively and significantly influenced the frequency of movie theatre attendance and income positively and significantly influenced the frequency of movie theatre attendance. The frequency of piracy has a negative and significant effect on the probability to purchase a video. However, if sample rest…
20	HJM	Bounie	2006	1		Sample from 2005. Data analysed 3 times for separate dependent variables. Group 1 shows dependent variable as past movie theatre attendance, group 2 shows probability of purchasing videos (intention to purchase) and main results shows past video rentals. Outcome has two codes and group 2 refers to intentions not sales.	6	Investigate which segments of the movie business have suffered from digital piracy	Movie	2	10	4	Questionnaire distributed online to university students and staff. All items for independent measures were novel.	Self reported piracy	3	620		French university students and staff	2, 5			2	1	Information on videos from word of mouth	74	24	Movie theatre attendance, probability of purchasing a video, video rentals	21, 16	5, 6	Movie theatre attendance	620	Probability of buying a video	620	0.089	0.065			-0.088	0.196	3	8	3	Information on videos from word of mouth was not significantly associated with higher movie theatre attendance and less video rentals,	There was no significant negative effect of the intensity of piracy on theatre attendance. Status negatively and significantly influenced the frequency of movie theatre attendance and income positively and significantly influenced the frequency of movie theatre attendance. The frequency of piracy has a negative and significant effect on the probability to purchase a video. However, if sample rest…
20	HJM	Bounie	2006	1		Sample from 2005. Data analysed 3 times for separate dependent variables. Group 1 shows dependent variable as past movie theatre attendance, group 2 shows probability of purchasing videos (intention to purchase) and main results shows past video rentals. Outcome has two codes and group 2 refers to intentions not sales.	6	Investigate which segments of the movie business have suffered from digital piracy	Movie	2	10	4	Questionnaire distributed online to university students and staff. All items for independent measures were novel.	Self reported piracy	3	620		French university students and staff	2, 5			2	1	Information on videos from other information sources	74	24	Movie theatre attendance, probability of purchasing a video, video rentals	21, 16	5, 6	Movie theatre attendance	620	Probability of buying a video	620	-0.052	0.087			0.705	0.258	1	8	3	Information on videos from other information sources was not significantly associated with lower movie theatre attendance but was significantly associated with more video rentals.	There was no significant negative effect of the intensity of piracy on theatre attendance. Status negatively and significantly influenced the frequency of movie theatre attendance and income positively and significantly influenced the frequency of movie theatre attendance. The frequency of piracy has a negative and significant effect on the probability to purchase a video. However, if sample rest…
20	HJM	Bounie	2006	1		Sample from 2005. Data analysed 3 times for separate dependent variables. Group 1 shows dependent variable as past movie theatre attendance, group 2 shows probability of purchasing videos (intention to purchase) and main results shows past video rentals. Outcome has two codes and group 2 refers to intentions not sales.	6	Investigate which segments of the movie business have suffered from digital piracy	Movie	2	10	4	Questionnaire distributed online to university students and staff. All items for independent measures were novel.	Self reported piracy	3	620		French university students and staff	2, 5			2	1	No information on videos	74	24	Movie theatre attendance, probability of purchasing a video, video rentals	21, 16	5, 6	Movie theatre attendance	620	Probability of buying a video	620	-0.008	0.067			0.137	0.195	3	8	3	No information about videos was not significantly associated with lower movie theatre attendance and more video rentals.	There was no significant negative effect of the intensity of piracy on theatre attendance. Status negatively and significantly influenced the frequency of movie theatre attendance and income positively and significantly influenced the frequency of movie theatre attendance. The frequency of piracy has a negative and significant effect on the probability to purchase a video. However, if sample rest…
20	HJM	Bounie	2006	1		Sample from 2005. Data analysed 3 times for separate dependent variables. Group 1 shows dependent variable as past movie theatre attendance, group 2 shows probability of purchasing videos (intention to purchase) and main results shows past video rentals. Outcome has two codes and group 2 refers to intentions not sales.	6	Investigate which segments of the movie business have suffered from digital piracy	Movie	2	10	4	Questionnaire distributed online to university students and staff. All items for independent measures were novel.	Self reported piracy	3	620		French university students and staff	2, 5			2	1	Rental subscription	79	17	Movie theatre attendance, probability of purchasing a video, video rentals	21, 16	5, 6	Movie theatre attendance	620	Probability of buying a video	620	0.011	0.053	0.051	0.121				8	3	Rental subscription was not significantly associated with higher movie theatre attendance and higher probability to purchase a video.	There was no significant negative effect of the intensity of piracy on theatre attendance. Status negatively and significantly influenced the frequency of movie theatre attendance and income positively and significantly influenced the frequency of movie theatre attendance. The frequency of piracy has a negative and significant effect on the probability to purchase a video. However, if sample rest…
20	HJM	Bounie	2006	1		Sample from 2005. Data analysed 3 times for separate dependent variables. Group 1 shows dependent variable as past movie theatre attendance, group 2 shows probability of purchasing videos (intention to purchase) and main results shows past video rentals. Outcome has two codes and group 2 refers to intentions not sales.	6	Investigate which segments of the movie business have suffered from digital piracy	Movie	2	10	4	Questionnaire distributed online to university students and staff. All items for independent measures were novel.	Self reported piracy	3	620		French university students and staff	2, 5			2	1	TV subscription	79	17	Movie theatre attendance, probability of purchasing a video, video rentals	21, 16	5, 6	Movie theatre attendance	620	Probability of buying a video	620	-0.029	0.068	0.014	0.159	-0.232	0.199	3	8	3	TV subscription was not significantly associated with lower movie theatre attendance, higher probability to purchase a video and less video rentals.	There was no significant negative effect of the intensity of piracy on theatre attendance. Status negatively and significantly influenced the frequency of movie theatre attendance and income positively and significantly influenced the frequency of movie theatre attendance. The frequency of piracy has a negative and significant effect on the probability to purchase a video. However, if sample rest…
20	HJM	Bounie	2006	1		Sample from 2005. Data analysed 3 times for separate dependent variables. Group 1 shows dependent variable as past movie theatre attendance, group 2 shows probability of purchasing videos (intention to purchase) and main results shows past video rentals. Outcome has two codes and group 2 refers to intentions not sales.	6	Investigate which segments of the movie business have suffered from digital piracy	Movie	2	10	4	Questionnaire distributed online to university students and staff. All items for independent measures were novel.	Self reported piracy	3	620		French university students and staff	2, 5			2	1	TV pay per view	79	17	Movie theatre attendance, probability of purchasing a video, video rentals	21, 16	5, 6	Movie theatre attendance	620	Probability of buying a video	620	-0.103	0.105	0.033	0.242	0.521	0.324	3	8	3	TV pay per view was not significantly associated with lower movie theatre attendance, higher probability to purchase a video and more video rentals.	There was no significant negative effect of the intensity of piracy on theatre attendance. Status negatively and significantly influenced the frequency of movie theatre attendance and income positively and significantly influenced the frequency of movie theatre attendance. The frequency of piracy has a negative and significant effect on the probability to purchase a video. However, if sample rest…
20	HJM	Bounie	2006	1		Sample from 2005. Data analysed 3 times for separate dependent variables. Group 1 shows dependent variable as past movie theatre attendance, group 2 shows probability of purchasing videos (intention to purchase) and main results shows past video rentals. Outcome has two codes and group 2 refers to intentions not sales.	6	Investigate which segments of the movie business have suffered from digital piracy	Movie	2	10	4	Questionnaire distributed online to university students and staff. All items for independent measures were novel.	Self reported piracy	3	620		French university students and staff	2, 5			2	1	Internet peer-to-peer piracy	23	11	Movie theatre attendance, probability of purchasing a video, video rentals	21, 16	5, 6	Movie theatre attendance	620	Probability of buying a video	620	0.054	0.059						8	3	Internet peer-to-peer piracy was not significantly associated with higher movie theatre attendance.	There was no significant negative effect of the intensity of piracy on theatre attendance. Status negatively and significantly influenced the frequency of movie theatre attendance and income positively and significantly influenced the frequency of movie theatre attendance. The frequency of piracy has a negative and significant effect on the probability to purchase a video. However, if sample rest…
20	HJM	Bounie	2006	1		Sample from 2005. Data analysed 3 times for separate dependent variables. Group 1 shows dependent variable as past movie theatre attendance, group 2 shows probability of purchasing videos (intention to purchase) and main results shows past video rentals. Outcome has two codes and group 2 refers to intentions not sales.	6	Investigate which segments of the movie business have suffered from digital piracy	Movie	2	10	4	Questionnaire distributed online to university students and staff. All items for independent measures were novel.	Self reported piracy	3	620		French university students and staff	2, 5			2	1	Top sites piracy	23	11	Movie theatre attendance, probability of purchasing a video, video rentals	21, 16	5, 6	Movie theatre attendance	620	Probability of buying a video	620	-0.278	0.119						8	3	Top sites piracy was significantly associated with lower movie theatre attendance.	There was no significant negative effect of the intensity of piracy on theatre attendance. Status negatively and significantly influenced the frequency of movie theatre attendance and income positively and significantly influenced the frequency of movie theatre attendance. The frequency of piracy has a negative and significant effect on the probability to purchase a video. However, if sample rest…
20	HJM	Bounie	2006	1		Sample from 2005. Data analysed 3 times for separate dependent variables. Group 1 shows dependent variable as past movie theatre attendance, group 2 shows probability of purchasing videos (intention to purchase) and main results shows past video rentals. Outcome has two codes and group 2 refers to intentions not sales.	6	Investigate which segments of the movie business have suffered from digital piracy	Movie	2	10	4	Questionnaire distributed online to university students and staff. All items for independent measures were novel.	Self reported piracy	3	620		French university students and staff	2, 5			2	1	Intranet piracy	23	11	Movie theatre attendance, probability of purchasing a video, video rentals	21, 16	5, 6	Movie theatre attendance	620	Probability of buying a video	620	-0.042	0.066						8	3	intranet piracy was not significantly associated with lower movie theatre attendance.	There was no significant negative effect of the intensity of piracy on theatre attendance. Status negatively and significantly influenced the frequency of movie theatre attendance and income positively and significantly influenced the frequency of movie theatre attendance. The frequency of piracy has a negative and significant effect on the probability to purchase a video. However, if sample rest…
20	HJM	Bounie	2006	1		Sample from 2005. Data analysed 3 times for separate dependent variables. Group 1 shows dependent variable as past movie theatre attendance, group 2 shows probability of purchasing videos (intention to purchase) and main results shows past video rentals. Outcome has two codes and group 2 refers to intentions not sales.	6	Investigate which segments of the movie business have suffered from digital piracy	Movie	2	10	4	Questionnaire distributed online to university students and staff. All items for independent measures were novel.	Self reported piracy	3	620		French university students and staff	2, 5			2	1	Physical exchanges piracy	23	11	Movie theatre attendance, probability of purchasing a video, video rentals	21, 16	5, 6	Movie theatre attendance	620	Probability of buying a video	620	-0.034	0.055						8	3	Physical exchanges piracy was not significantly associated with lower movie theatre attendance.	There was no significant negative effect of the intensity of piracy on theatre attendance. Status negatively and significantly influenced the frequency of movie theatre attendance and income positively and significantly influenced the frequency of movie theatre attendance. The frequency of piracy has a negative and significant effect on the probability to purchase a video. However, if sample rest…
20	HJM	Bounie	2006	1		Sample from 2005. Data analysed 3 times for separate dependent variables. Group 1 shows dependent variable as past movie theatre attendance, group 2 shows probability of purchasing videos (intention to purchase) and main results shows past video rentals. Outcome has two codes and group 2 refers to intentions not sales.	6	Investigate which segments of the movie business have suffered from digital piracy	Movie	2	10	4	Questionnaire distributed online to university students and staff. All items for independent measures were novel.	Self reported piracy	3	620		French university students and staff	2, 5			2	1	Pirate rarely	23	11	Movie theatre attendance, probability of purchasing a video, video rentals	21, 16	5, 6	Movie theatre attendance	620	Probability of buying a video				-0.016	0.198	-0.022	0.246	3	8	3	Rarely pirating was not significantly associated with lower probability to purchase a video and less video rentals.	There was no significant negative effect of the intensity of piracy on theatre attendance. Status negatively and significantly influenced the frequency of movie theatre attendance and income positively and significantly influenced the frequency of movie theatre attendance. The frequency of piracy has a negative and significant effect on the probability to purchase a video. However, if sample rest…
20	HJM	Bounie	2006	1		Sample from 2005. Data analysed 3 times for separate dependent variables. Group 1 shows dependent variable as past movie theatre attendance, group 2 shows probability of purchasing videos (intention to purchase) and main results shows past video rentals. Outcome has two codes and group 2 refers to intentions not sales.	6	Investigate which segments of the movie business have suffered from digital piracy	Movie	2	10	4	Questionnaire distributed online to university students and staff. All items for independent measures were novel.	Self reported piracy	3	620		French university students and staff	2, 5			2	1	Pirate several times a year	23	11	Movie theatre attendance, probability of purchasing a video, video rentals	21, 16	5, 6	Movie theatre attendance	620	Probability of buying a video				-0.158	0.176	-0.194	0.225	3	8	3	Pirating several times a year was not significantly associated with lower probability to purchase a video and less video rentals.	There was no significant negative effect of the intensity of piracy on theatre attendance. Status negatively and significantly influenced the frequency of movie theatre attendance and income positively and significantly influenced the frequency of movie theatre attendance. The frequency of piracy has a negative and significant effect on the probability to purchase a video. However, if sample rest…
20	HJM	Bounie	2006	1		Sample from 2005. Data analysed 3 times for separate dependent variables. Group 1 shows dependent variable as past movie theatre attendance, group 2 shows probability of purchasing videos (intention to purchase) and main results shows past video rentals. Outcome has two codes and group 2 refers to intentions not sales.	6	Investigate which segments of the movie business have suffered from digital piracy	Movie	2	10	4	Questionnaire distributed online to university students and staff. All items for independent measures were novel.	Self reported piracy	3	620		French university students and staff	2, 5			2	1	pirate several times a month	23	11	Movie theatre attendance, probability of purchasing a video, video rentals	21, 16	5, 6	Movie theatre attendance	620	Probability of buying a video				-0.399	0.188	-0.41	0.247	2	8	3	Pirating several times a month was significantly associated with lower probability to purchase a video and less video rentals.	There was no significant negative effect of the intensity of piracy on theatre attendance. Status negatively and significantly influenced the frequency of movie theatre attendance and income positively and significantly influenced the frequency of movie theatre attendance. The frequency of piracy has a negative and significant effect on the probability to purchase a video. However, if sample rest…
20	HJM	Bounie	2006	1		Sample from 2005. Data analysed 3 times for separate dependent variables. Group 1 shows dependent variable as past movie theatre attendance, group 2 shows probability of purchasing videos (intention to purchase) and main results shows past video rentals. Outcome has two codes and group 2 refers to intentions not sales.	6	Investigate which segments of the movie business have suffered from digital piracy	Movie	2	10	4	Questionnaire distributed online to university students and staff. All items for independent measures were novel.	Self reported piracy	3	620		French university students and staff	2, 5			2	1	Pirate several times a week	23	11	Movie theatre attendance, probability of purchasing a video, video rentals	21, 16	5, 6	Movie theatre attendance	620	Probability of buying a video				-0.449	0.216	-0.553	0.311	2	8	3	Pirating several times a week was significantly associated with lower probability to purchase a video and less video rentals.	There was no significant negative effect of the intensity of piracy on theatre attendance. Status negatively and significantly influenced the frequency of movie theatre attendance and income positively and significantly influenced the frequency of movie theatre attendance. The frequency of piracy has a negative and significant effect on the probability to purchase a video. However, if sample rest…
21	SJW	Bounie	2007	1		Sample from 2004. n of 574 includes administration and teaching staff, based on tables sample of students estimated to be 456. Group 1 represents the "pirates", group 2 the "explorers" with the overall estimated effect on CD sales from the full sample in the main effect size column for both models.	6	Determine whether piracy has an impact upon legal music sales.	Music	1	10	4	Online survey in two French universities (93 percent undergrad and masters, 7% PhD) with most participants having a relatively privileged background. All variables were developed for the study. Split participants into those that were "pirates" (users that delete less than half their MP3 that are obtained - represent users that download music to own) and "explorers" (users that delete more than ha…	CD purchases	3	456	409	Students	3	24.51	mean of midpoints for age groupings	2	4	Sex	1	1	Number of CDs purchased	9	6	Pirates		Explorers		0.377	0.696	0.509	1.182	0.275	0.602	4	8	3	Sex was not found to be associated with CD purchases	Study identified that of the two models, exploring the type of piracy engaged in was more predictive of CD purchases than was investigating the extent of piracy engaged in. Piracy via p2p networks and intranets reduced CD sales while exchanging physical copies improved sales suggesting different motives and outcomes from different aspects of piracy. it was also noted that the use of intranets was…
21	SJW	Bounie	2007	1		Sample from 2004. n of 574 includes administration and teaching staff, based on tables sample of students estimated to be 456. Group 1 represents the "pirates", group 2 the "explorers" with the overall estimated effect on CD sales from the full sample in the main effect size column for both models.	6	Determine whether piracy has an impact upon legal music sales.	Music	1	10	4	Online survey in two French universities (93 percent undergrad and masters, 7% PhD) with most participants having a relatively privileged background. All variables were developed for the study. Split participants into those that were "pirates" (users that delete less than half their MP3 that are obtained - represent users that download music to own) and "explorers" (users that delete more than ha…	CD purchases	3	456	409	Students	3	24.51	mean of midpoints for age groupings	2	4	Age	11	1	Number of CDs purchased	9	6	Pirates		Explorers								4	8	3	There was some evidence that in the overall sample higher age was associated with more CD purchases	Study identified that of the two models, exploring the type of piracy engaged in was more predictive of CD purchases than was investigating the extent of piracy engaged in. Piracy via p2p networks and intranets reduced CD sales while exchanging physical copies improved sales suggesting different motives and outcomes from different aspects of piracy. it was also noted that the use of intranets was…
21	SJW	Bounie	2007	1		Sample from 2004. n of 574 includes administration and teaching staff, based on tables sample of students estimated to be 456. Group 1 represents the "pirates", group 2 the "explorers" with the overall estimated effect on CD sales from the full sample in the main effect size column for both models.	6	Determine whether piracy has an impact upon legal music sales.	Music	1	10	4	Online survey in two French universities (93 percent undergrad and masters, 7% PhD) with most participants having a relatively privileged background. All variables were developed for the study. Split participants into those that were "pirates" (users that delete less than half their MP3 that are obtained - represent users that download music to own) and "explorers" (users that delete more than ha…	CD purchases	3	456	409	Students	3	24.51	mean of midpoints for age groupings	2	4	University attended (urban or campus)	20	7	Number of CDs purchased	9	6	Pirates		Explorers		0.269	0.396	0.371	0.806	0.263	0.349	4	8	3	There was no difference in CD purchases depending upon the campus data was collected from	Study identified that of the two models, exploring the type of piracy engaged in was more predictive of CD purchases than was investigating the extent of piracy engaged in. Piracy via p2p networks and intranets reduced CD sales while exchanging physical copies improved sales suggesting different motives and outcomes from different aspects of piracy. it was also noted that the use of intranets was…
21	SJW	Bounie	2007	1		Sample from 2004. n of 574 includes administration and teaching staff, based on tables sample of students estimated to be 456. Group 1 represents the "pirates", group 2 the "explorers" with the overall estimated effect on CD sales from the full sample in the main effect size column for both models.	6	Determine whether piracy has an impact upon legal music sales.	Music	1	10	4	Online survey in two French universities (93 percent undergrad and masters, 7% PhD) with most participants having a relatively privileged background. All variables were developed for the study. Split participants into those that were "pirates" (users that delete less than half their MP3 that are obtained - represent users that download music to own) and "explorers" (users that delete more than ha…	CD purchases	3	456	409	Students	3	24.51	mean of midpoints for age groupings	2	4	Years of experience of internet	15	3	Number of CDs purchased	9	6	Pirates		Explorers								4	8	3	There was no relationship with CD purchases and years of experience on the internet	Study identified that of the two models, exploring the type of piracy engaged in was more predictive of CD purchases than was investigating the extent of piracy engaged in. Piracy via p2p networks and intranets reduced CD sales while exchanging physical copies improved sales suggesting different motives and outcomes from different aspects of piracy. it was also noted that the use of intranets was…
21	SJW	Bounie	2007	1		Sample from 2004. n of 574 includes administration and teaching staff, based on tables sample of students estimated to be 456. Group 1 represents the "pirates", group 2 the "explorers" with the overall estimated effect on CD sales from the full sample in the main effect size column for both models.	6	Determine whether piracy has an impact upon legal music sales.	Music	1	10	4	Online survey in two French universities (93 percent undergrad and masters, 7% PhD) with most participants having a relatively privileged background. All variables were developed for the study. Split participants into those that were "pirates" (users that delete less than half their MP3 that are obtained - represent users that download music to own) and "explorers" (users that delete more than ha…	CD purchases	3	456	409	Students	3	24.51	mean of midpoints for age groupings	2	4	Interest in music (time spent listening to music)	58	24	Number of CDs purchased	9	6	Pirates		Explorers								4	8	3	Those who spent more than 10 hours per week listening to music were more likely to purchase CDs in the overall sample, and the pirate sample but not the explorer sample implying they listen to a lot of music they do not intend to later purchase.	Study identified that of the two models, exploring the type of piracy engaged in was more predictive of CD purchases than was investigating the extent of piracy engaged in. Piracy via p2p networks and intranets reduced CD sales while exchanging physical copies improved sales suggesting different motives and outcomes from different aspects of piracy. it was also noted that the use of intranets was…
21	SJW	Bounie	2007	1		Sample from 2004. n of 574 includes administration and teaching staff, based on tables sample of students estimated to be 456. Group 1 represents the "pirates", group 2 the "explorers" with the overall estimated effect on CD sales from the full sample in the main effect size column for both models.	6	Determine whether piracy has an impact upon legal music sales.	Music	1	10	4	Online survey in two French universities (93 percent undergrad and masters, 7% PhD) with most participants having a relatively privileged background. All variables were developed for the study. Split participants into those that were "pirates" (users that delete less than half their MP3 that are obtained - represent users that download music to own) and "explorers" (users that delete more than ha…	CD purchases	3	456	409	Students	3	24.51	mean of midpoints for age groupings	2	4	learn about music in record stores	58	24	Number of CDs purchased	9	6	Pirates		Explorers		3.89	0.452	4.573	0.832	3.916	0.396	4	8	3	Those that seek information from record stores about music were more likely to purchase CDs	Study identified that of the two models, exploring the type of piracy engaged in was more predictive of CD purchases than was investigating the extent of piracy engaged in. Piracy via p2p networks and intranets reduced CD sales while exchanging physical copies improved sales suggesting different motives and outcomes from different aspects of piracy. it was also noted that the use of intranets was…
21	SJW	Bounie	2007	1		Sample from 2004. n of 574 includes administration and teaching staff, based on tables sample of students estimated to be 456. Group 1 represents the "pirates", group 2 the "explorers" with the overall estimated effect on CD sales from the full sample in the main effect size column for both models.	6	Determine whether piracy has an impact upon legal music sales.	Music	1	10	4	Online survey in two French universities (93 percent undergrad and masters, 7% PhD) with most participants having a relatively privileged background. All variables were developed for the study. Split participants into those that were "pirates" (users that delete less than half their MP3 that are obtained - represent users that download music to own) and "explorers" (users that delete more than ha…	CD purchases	3	456	409	Students	3	24.51	mean of midpoints for age groupings	2	4	learn about music in magazines	58	24	Number of CDs purchased	9	6	Pirates		Explorers		1.918	0.877	2.7	1.578	2.068	0.775	4	8	3	Those that seek information from magazines about music were more likely to purchase CDs	Study identified that of the two models, exploring the type of piracy engaged in was more predictive of CD purchases than was investigating the extent of piracy engaged in. Piracy via p2p networks and intranets reduced CD sales while exchanging physical copies improved sales suggesting different motives and outcomes from different aspects of piracy. it was also noted that the use of intranets was…
21	SJW	Bounie	2007	1		Sample from 2004. n of 574 includes administration and teaching staff, based on tables sample of students estimated to be 456. Group 1 represents the "pirates", group 2 the "explorers" with the overall estimated effect on CD sales from the full sample in the main effect size column for both models.	6	Determine whether piracy has an impact upon legal music sales.	Music	1	10	4	Online survey in two French universities (93 percent undergrad and masters, 7% PhD) with most participants having a relatively privileged background. All variables were developed for the study. Split participants into those that were "pirates" (users that delete less than half their MP3 that are obtained - represent users that download music to own) and "explorers" (users that delete more than ha…	CD purchases	3	456	409	Students	3	24.51	mean of midpoints for age groupings	2	4	Go to live concerts	58	24	Number of CDs purchased	9	6	Pirates		Explorers		2.095	0.482	0.81	0.877	1.769	0.423	4	8	3	Those that seek information about music from live performances were more likely to purchase CDs in the overall sample and the pirate sample but not the explorer sample, implying that live music may increase the probability of purchase from "pirates"	Study identified that of the two models, exploring the type of piracy engaged in was more predictive of CD purchases than was investigating the extent of piracy engaged in. Piracy via p2p networks and intranets reduced CD sales while exchanging physical copies improved sales suggesting different motives and outcomes from different aspects of piracy. it was also noted that the use of intranets was…
21	SJW	Bounie	2007	1		Sample from 2004. n of 574 includes administration and teaching staff, based on tables sample of students estimated to be 456. Group 1 represents the "pirates", group 2 the "explorers" with the overall estimated effect on CD sales from the full sample in the main effect size column for both models.	6	Determine whether piracy has an impact upon legal music sales.	Music	1	10	4	Online survey in two French universities (93 percent undergrad and masters, 7% PhD) with most participants having a relatively privileged background. All variables were developed for the study. Split participants into those that were "pirates" (users that delete less than half their MP3 that are obtained - represent users that download music to own) and "explorers" (users that delete more than ha…	CD purchases	3	456	409	Students	3	24.51	mean of midpoints for age groupings	2	4	Play an instrument	58	24	Number of CDs purchased	9	6	Pirates		Explorers		0.893	0.458	-0.034	0.811	0.725	0.405	4	8	3	Playing an instrument was associated with CD purchases in the overall sample and piracy group but not the explorer group.	Study identified that of the two models, exploring the type of piracy engaged in was more predictive of CD purchases than was investigating the extent of piracy engaged in. Piracy via p2p networks and intranets reduced CD sales while exchanging physical copies improved sales suggesting different motives and outcomes from different aspects of piracy. it was also noted that the use of intranets was…
21	SJW	Bounie	2007	1		Sample from 2004. n of 574 includes administration and teaching staff, based on tables sample of students estimated to be 456. Group 1 represents the "pirates", group 2 the "explorers" with the overall estimated effect on CD sales from the full sample in the main effect size column for both models.	6	Determine whether piracy has an impact upon legal music sales.	Music	1	10	4	Online survey in two French universities (93 percent undergrad and masters, 7% PhD) with most participants having a relatively privileged background. All variables were developed for the study. Split participants into those that were "pirates" (users that delete less than half their MP3 that are obtained - represent users that download music to own) and "explorers" (users that delete more than ha…	CD purchases	3	456	409	Students	3	24.51	mean of midpoints for age groupings	2	4	Purchase CDs online	79	17	Number of CDs purchased	9	6	Pirates		Explorers		2.954	0.935	1.089	1.323	2.305	0.733	4	8	3	Those that purchased CDs online were more likely to purchase CDs in the overall sample and the pirate sample but not the explorer sample	Study identified that of the two models, exploring the type of piracy engaged in was more predictive of CD purchases than was investigating the extent of piracy engaged in. Piracy via p2p networks and intranets reduced CD sales while exchanging physical copies improved sales suggesting different motives and outcomes from different aspects of piracy. it was also noted that the use of intranets was…
21	SJW	Bounie	2007	1		Sample from 2004. n of 574 includes administration and teaching staff, based on tables sample of students estimated to be 456. Group 1 represents the "pirates", group 2 the "explorers" with the overall estimated effect on CD sales from the full sample in the main effect size column for both models.	6	Determine whether piracy has an impact upon legal music sales.	Music	1	10	4	Online survey in two French universities (93 percent undergrad and masters, 7% PhD) with most participants having a relatively privileged background. All variables were developed for the study. Split participants into those that were "pirates" (users that delete less than half their MP3 that are obtained - represent users that download music to own) and "explorers" (users that delete more than ha…	CD purchases	3	456	409	Students	3	24.51	mean of midpoints for age groupings	2	4	Pirate via P2p	23	11	Number of CDs purchased	9	6	Pirates		Explorers		-1.422	0.419	1.886	0.676	-0.587	0.363	4	8	3	Use of p2p services to acquire mp3s illegally (65% of the sample used this means of acquisition) was negatively associated with CD sales in the pirate and overall samples, but was significantly associated with greater sale sin the explorer group. This implies an overall negative effect of piracy but a subgroup in which piracy is beneficial for sales.	Study identified that of the two models, exploring the type of piracy engaged in was more predictive of CD purchases than was investigating the extent of piracy engaged in. Piracy via p2p networks and intranets reduced CD sales while exchanging physical copies improved sales suggesting different motives and outcomes from different aspects of piracy. it was also noted that the use of intranets was…
21	SJW	Bounie	2007	1		Sample from 2004. n of 574 includes administration and teaching staff, based on tables sample of students estimated to be 456. Group 1 represents the "pirates", group 2 the "explorers" with the overall estimated effect on CD sales from the full sample in the main effect size column for both models.	6	Determine whether piracy has an impact upon legal music sales.	Music	1	10	4	Online survey in two French universities (93 percent undergrad and masters, 7% PhD) with most participants having a relatively privileged background. All variables were developed for the study. Split participants into those that were "pirates" (users that delete less than half their MP3 that are obtained - represent users that download music to own) and "explorers" (users that delete more than ha…	CD purchases	3	456	409	Students	3	24.51	mean of midpoints for age groupings	2	4	Pirate via intranet	23	11	Number of CDs purchased	9	6	Pirates		Explorers		-0.914	0.502	-0.801	0.883	-0.877	0.432	4	8	3	Use of an intranet service to share mp3s, which implies a closer network of users (75% of users making this the most popular mode of acquisition), was associated with a negative impact upon cd sales for the overall and pirate samples but the impact was not significant (but negative) for the explorer group implying a lesser effect on sale sin this sample.	Study identified that of the two models, exploring the type of piracy engaged in was more predictive of CD purchases than was investigating the extent of piracy engaged in. Piracy via p2p networks and intranets reduced CD sales while exchanging physical copies improved sales suggesting different motives and outcomes from different aspects of piracy. it was also noted that the use of intranets was…
21	SJW	Bounie	2007	1		Sample from 2004. n of 574 includes administration and teaching staff, based on tables sample of students estimated to be 456. Group 1 represents the "pirates", group 2 the "explorers" with the overall estimated effect on CD sales from the full sample in the main effect size column for both models.	6	Determine whether piracy has an impact upon legal music sales.	Music	1	10	4	Online survey in two French universities (93 percent undergrad and masters, 7% PhD) with most participants having a relatively privileged background. All variables were developed for the study. Split participants into those that were "pirates" (users that delete less than half their MP3 that are obtained - represent users that download music to own) and "explorers" (users that delete more than ha…	CD purchases	3	456	409	Students	3	24.51	mean of midpoints for age groupings	2	4	Pirate via physical exchanges	23	11	Number of CDs purchased	9	6	Pirates		Explorers		0.684	0.394	0.887	0.707	0.873	0.341	4	8	3	Sharing physical media with friends (53% of the sample) was associated with a positive impact upon cd sales for the overall and pirate samples but the impact was not significant (but also positive) for the explorer group implying a lesser effect on sales in this sample. This implies word of mouth and sharing copies between closer friends is associated with a positive impact upon sales and undermi…	Study identified that of the two models, exploring the type of piracy engaged in was more predictive of CD purchases than was investigating the extent of piracy engaged in. Piracy via p2p networks and intranets reduced CD sales while exchanging physical copies improved sales suggesting different motives and outcomes from different aspects of piracy. it was also noted that the use of intranets was…
21	SJW	Bounie	2007	1		Sample from 2004. n of 574 includes administration and teaching staff, based on tables sample of students estimated to be 456. Group 1 represents the "pirates", group 2 the "explorers" with the overall estimated effect on CD sales from the full sample in the main effect size column for both models.	6	Determine whether piracy has an impact upon legal music sales.	Music	1	10	4	Online survey in two French universities (93 percent undergrad and masters, 7% PhD) with most participants having a relatively privileged background. All variables were developed for the study. Split participants into those that were "pirates" (users that delete less than half their MP3 that are obtained - represent users that download music to own) and "explorers" (users that delete more than ha…	CD purchases	3	456	409	Students	3	24.51	mean of midpoints for age groupings	2	4	Sex	1	1	Number of CDs purchased	9	6	Pirates		Explorers		0.053	0.712	0.193	1.263	0.236	0.619	4	8	3	Sex was not found to be associated with CD purchases	Study identified that of the two models, exploring the type of piracy engaged in was more predictive of CD purchases than was investigating the extent of piracy engaged in. Piracy via p2p networks and intranets reduced CD sales while exchanging physical copies improved sales suggesting different motives and outcomes from different aspects of piracy. it was also noted that the use of intranets was…
21	SJW	Bounie	2007	1		Sample from 2004. n of 574 includes administration and teaching staff, based on tables sample of students estimated to be 456. Group 1 represents the "pirates", group 2 the "explorers" with the overall estimated effect on CD sales from the full sample in the main effect size column for both models.	6	Determine whether piracy has an impact upon legal music sales.	Music	1	10	4	Online survey in two French universities (93 percent undergrad and masters, 7% PhD) with most participants having a relatively privileged background. All variables were developed for the study. Split participants into those that were "pirates" (users that delete less than half their MP3 that are obtained - represent users that download music to own) and "explorers" (users that delete more than ha…	CD purchases	3	456	409	Students	3	24.51	mean of midpoints for age groupings	2	4	Age	11	1	Number of CDs purchased	9	6	Pirates		Explorers								4	8	3	There was some evidence that in the overall and explorer samples higher age was associated with more CD purchases	Study identified that of the two models, exploring the type of piracy engaged in was more predictive of CD purchases than was investigating the extent of piracy engaged in. Piracy via p2p networks and intranets reduced CD sales while exchanging physical copies improved sales suggesting different motives and outcomes from different aspects of piracy. it was also noted that the use of intranets was…
21	SJW	Bounie	2007	1		Sample from 2004. n of 574 includes administration and teaching staff, based on tables sample of students estimated to be 456. Group 1 represents the "pirates", group 2 the "explorers" with the overall estimated effect on CD sales from the full sample in the main effect size column for both models.	6	Determine whether piracy has an impact upon legal music sales.	Music	1	10	4	Online survey in two French universities (93 percent undergrad and masters, 7% PhD) with most participants having a relatively privileged background. All variables were developed for the study. Split participants into those that were "pirates" (users that delete less than half their MP3 that are obtained - represent users that download music to own) and "explorers" (users that delete more than ha…	CD purchases	3	456	409	Students	3	24.51	mean of midpoints for age groupings	2	4	University attended (urban or campus)	20	7	Number of CDs purchased	9	6	Pirates		Explorers		0.149	0.392	0.881	8.93	0.212	0.342	4	8	3	There was no difference in CD purchases depending upon the campus data was collected from	Study identified that of the two models, exploring the type of piracy engaged in was more predictive of CD purchases than was investigating the extent of piracy engaged in. Piracy via p2p networks and intranets reduced CD sales while exchanging physical copies improved sales suggesting different motives and outcomes from different aspects of piracy. it was also noted that the use of intranets was…
21	SJW	Bounie	2007	1		Sample from 2004. n of 574 includes administration and teaching staff, based on tables sample of students estimated to be 456. Group 1 represents the "pirates", group 2 the "explorers" with the overall estimated effect on CD sales from the full sample in the main effect size column for both models.	6	Determine whether piracy has an impact upon legal music sales.	Music	1	10	4	Online survey in two French universities (93 percent undergrad and masters, 7% PhD) with most participants having a relatively privileged background. All variables were developed for the study. Split participants into those that were "pirates" (users that delete less than half their MP3 that are obtained - represent users that download music to own) and "explorers" (users that delete more than ha…	CD purchases	3	456	409	Students	3	24.51	mean of midpoints for age groupings	2	4	Years of experience of internet	15	3	Number of CDs purchased	9	6	Pirates		Explorers								4	8	3	There was no relationship with CD purchases and years of experience on the internet	Study identified that of the two models, exploring the type of piracy engaged in was more predictive of CD purchases than was investigating the extent of piracy engaged in. Piracy via p2p networks and intranets reduced CD sales while exchanging physical copies improved sales suggesting different motives and outcomes from different aspects of piracy. it was also noted that the use of intranets was…
21	SJW	Bounie	2007	1		Sample from 2004. n of 574 includes administration and teaching staff, based on tables sample of students estimated to be 456. Group 1 represents the "pirates", group 2 the "explorers" with the overall estimated effect on CD sales from the full sample in the main effect size column for both models.	6	Determine whether piracy has an impact upon legal music sales.	Music	1	10	4	Online survey in two French universities (93 percent undergrad and masters, 7% PhD) with most participants having a relatively privileged background. All variables were developed for the study. Split participants into those that were "pirates" (users that delete less than half their MP3 that are obtained - represent users that download music to own) and "explorers" (users that delete more than ha…	CD purchases	3	456	409	Students	3	24.51	mean of midpoints for age groupings	2	4	Interest in music	58	24	Number of CDs purchased	9	6	Pirates		Explorers								4	8	3	Those who spent more than 10 hours per week listening to music were more likely to purchase CDs in the overall sample, and the pirate sample, but not the explorer sample implying they listen to a lot of music they do not intend to later purchase.	Study identified that of the two models, exploring the type of piracy engaged in was more predictive of CD purchases than was investigating the extent of piracy engaged in. Piracy via p2p networks and intranets reduced CD sales while exchanging physical copies improved sales suggesting different motives and outcomes from different aspects of piracy. it was also noted that the use of intranets was…
21	SJW	Bounie	2007	1		Sample from 2004. n of 574 includes administration and teaching staff, based on tables sample of students estimated to be 456. Group 1 represents the "pirates", group 2 the "explorers" with the overall estimated effect on CD sales from the full sample in the main effect size column for both models.	6	Determine whether piracy has an impact upon legal music sales.	Music	1	10	4	Online survey in two French universities (93 percent undergrad and masters, 7% PhD) with most participants having a relatively privileged background. All variables were developed for the study. Split participants into those that were "pirates" (users that delete less than half their MP3 that are obtained - represent users that download music to own) and "explorers" (users that delete more than ha…	CD purchases	3	456	409	Students	3	24.51	mean of midpoints for age groupings	2	4	learn about music in record stores	58	24	Number of CDs purchased	9	6	Pirates		Explorers		3.613	0.439	4.64	0.877	3.862	0.393	4	8	3	Those that seek information from record stores about music were more likely to purchase CDs	Study identified that of the two models, exploring the type of piracy engaged in was more predictive of CD purchases than was investigating the extent of piracy engaged in. Piracy via p2p networks and intranets reduced CD sales while exchanging physical copies improved sales suggesting different motives and outcomes from different aspects of piracy. it was also noted that the use of intranets was…
21	SJW	Bounie	2007	1		Sample from 2004. n of 574 includes administration and teaching staff, based on tables sample of students estimated to be 456. Group 1 represents the "pirates", group 2 the "explorers" with the overall estimated effect on CD sales from the full sample in the main effect size column for both models.	6	Determine whether piracy has an impact upon legal music sales.	Music	1	10	4	Online survey in two French universities (93 percent undergrad and masters, 7% PhD) with most participants having a relatively privileged background. All variables were developed for the study. Split participants into those that were "pirates" (users that delete less than half their MP3 that are obtained - represent users that download music to own) and "explorers" (users that delete more than ha…	CD purchases	3	456	409	Students	3	24.51	mean of midpoints for age groupings	2	4	learn about music in magazines	58	24	Number of CDs purchased	9	6	Pirates		Explorers		2.267	0.91	2.473	1.551	2.263	0.793	4	8	3	Those that seek information from magazines about music were more likely to purchase CDs in the overall and pirate sample but not the explorer sample which may indicate this group try music themselves rather than rely on reviews in the mainstream press	Study identified that of the two models, exploring the type of piracy engaged in was more predictive of CD purchases than was investigating the extent of piracy engaged in. Piracy via p2p networks and intranets reduced CD sales while exchanging physical copies improved sales suggesting different motives and outcomes from different aspects of piracy. it was also noted that the use of intranets was…
21	SJW	Bounie	2007	1		Sample from 2004. n of 574 includes administration and teaching staff, based on tables sample of students estimated to be 456. Group 1 represents the "pirates", group 2 the "explorers" with the overall estimated effect on CD sales from the full sample in the main effect size column for both models.	6	Determine whether piracy has an impact upon legal music sales.	Music	1	10	4	Online survey in two French universities (93 percent undergrad and masters, 7% PhD) with most participants having a relatively privileged background. All variables were developed for the study. Split participants into those that were "pirates" (users that delete less than half their MP3 that are obtained - represent users that download music to own) and "explorers" (users that delete more than ha…	CD purchases	3	456	409	Students	3	24.51	mean of midpoints for age groupings	2	4	Go to live concerts	58	24	Number of CDs purchased	9	6	Pirates		Explorers		2.145	0.504	0.991	0.96	1.827	0.427	4	8	3	Those that seek information about music from live performances were more likely to purchase CDs in the overall sample and the pirate sample but not the explorer sample, implying that live music may increase the probability of purchase from "pirates"	Study identified that of the two models, exploring the type of piracy engaged in was more predictive of CD purchases than was investigating the extent of piracy engaged in. Piracy via p2p networks and intranets reduced CD sales while exchanging physical copies improved sales suggesting different motives and outcomes from different aspects of piracy. it was also noted that the use of intranets was…
21	SJW	Bounie	2007	1		Sample from 2004. n of 574 includes administration and teaching staff, based on tables sample of students estimated to be 456. Group 1 represents the "pirates", group 2 the "explorers" with the overall estimated effect on CD sales from the full sample in the main effect size column for both models.	6	Determine whether piracy has an impact upon legal music sales.	Music	1	10	4	Online survey in two French universities (93 percent undergrad and masters, 7% PhD) with most participants having a relatively privileged background. All variables were developed for the study. Split participants into those that were "pirates" (users that delete less than half their MP3 that are obtained - represent users that download music to own) and "explorers" (users that delete more than ha…	CD purchases	3	456	409	Students	3	24.51	mean of midpoints for age groupings	2	4	Play an instrument	58	24	Number of CDs purchased	9	6	Pirates		Explorers		0.825	0.465	-0.094	0.866	0.725	0.41	4	8	3	Playing an instrument was associated with CD purchases in the overall sample and piracy group but not the explorer group.	Study identified that of the two models, exploring the type of piracy engaged in was more predictive of CD purchases than was investigating the extent of piracy engaged in. Piracy via p2p networks and intranets reduced CD sales while exchanging physical copies improved sales suggesting different motives and outcomes from different aspects of piracy. it was also noted that the use of intranets was…
21	SJW	Bounie	2007	1		Sample from 2004. n of 574 includes administration and teaching staff, based on tables sample of students estimated to be 456. Group 1 represents the "pirates", group 2 the "explorers" with the overall estimated effect on CD sales from the full sample in the main effect size column for both models.	6	Determine whether piracy has an impact upon legal music sales.	Music	1	10	4	Online survey in two French universities (93 percent undergrad and masters, 7% PhD) with most participants having a relatively privileged background. All variables were developed for the study. Split participants into those that were "pirates" (users that delete less than half their MP3 that are obtained - represent users that download music to own) and "explorers" (users that delete more than ha…	CD purchases	3	456	409	Students	3	24.51	mean of midpoints for age groupings	2	4	Purchase CDs online	79	17	Number of CDs purchased	9	6	Pirates		Explorers		2.863	0.931	1.354	1.224	2.307	0.739	4	8	3	Those that purchased CDs online were more likely to purchase CDs in the overall sample and the pirate sample but not the explorer sample	Study identified that of the two models, exploring the type of piracy engaged in was more predictive of CD purchases than was investigating the extent of piracy engaged in. Piracy via p2p networks and intranets reduced CD sales while exchanging physical copies improved sales suggesting different motives and outcomes from different aspects of piracy. it was also noted that the use of intranets was…
21	SJW	Bounie	2007	1		Sample from 2004. n of 574 includes administration and teaching staff, based on tables sample of students estimated to be 456. Group 1 represents the "pirates", group 2 the "explorers" with the overall estimated effect on CD sales from the full sample in the main effect size column for both models.	6	Determine whether piracy has an impact upon legal music sales.	Music	1	10	4	Online survey in two French universities (93 percent undergrad and masters, 7% PhD) with most participants having a relatively privileged background. All variables were developed for the study. Split participants into those that were "pirates" (users that delete less than half their MP3 that are obtained - represent users that download music to own) and "explorers" (users that delete more than ha…	CD purchases	3	456	409	Students	3	24.51	mean of midpoints for age groupings	2	4	Number of MP3s owned	23	11	Number of CDs purchased	9	6	Pirates		Explorers								4	8	3	There were no strong indications of a relationship between the number of MP3s obtained and Cd purchases in the overall and explorer group. However in the piracy group those that obtained a lower amount of MP3s in total (up to 200) tended to purchase more music. there was no significant relationship with owning more than 200 purchases and CDs purchased implying the extent of piracy engaged in is n…	Study identified that of the two models, exploring the type of piracy engaged in was more predictive of CD purchases than was investigating the extent of piracy engaged in. Piracy via p2p networks and intranets reduced CD sales while exchanging physical copies improved sales suggesting different motives and outcomes from different aspects of piracy. it was also noted that the use of intranets was…
24	SJW	Buxmann	2005	1			6	Explore perceptions of copy recording and legal enforcement of copyright on piracy, and economic analysis of optimal pricing	Music	1	10	4	German internet users recruited via computer and music websites and magazines; online survey	Self-report, questions not specified	3	2260	1953	German internet users	3	28.59	Average of midpoints for all age categories	2		DRM	7	5	Purchases	9	6	Purchase DRM	1442	Refuse Purchase DRM	1311										918 refuse purchase because wont accept restrictions while 393 concerned about being spied on. 827 of those who do purchase DRM indicate do so only if CD or file can be played on every audio device. 615 buy DRM because all protection can be circumvented. No option to indicate buy DRM because they desire protection.	Copy protection and legal action has a limited impact upon intent to pirate. Willingness to pay is variable and below current prices.
24	SJW	Buxmann	2005	1			6	Explore perceptions of copy recording and legal enforcement of copyright on piracy, and economic analysis of optimal pricing	Music	1	10	4	German internet users recruited via computer and music websites and magazines; online survey	Self-report, questions not specified	3	2260	1953	German internet users	3	28.59	Average of midpoints for all age categories	2		Legal action	5	2	Intention to keep file sharing	8	5	Keep file sharing	744	Stop file sharing	567										23% undecided on this question and 19% refused to answer. Also cite evidence from a study indicated that file sharers moved to different sites as a response to legal challenge rather than stopped file sharing	Copy protection and legal action has a limited impact upon intent to pirate. Willingness to pay is variable and below current prices.
24	SJW	Buxmann	2005	1			6	Explore perceptions of copy recording protection and legal enforcement of copyright on piracy, and economic analysis of optimal pricing	Music	1	10	4	German internet users recruited via computer and music websites and magazines; online survey	Self-report, questions not specified	3	2260	1953	German internet users	3	28.59	Average of midpoints for all age categories	2		Willingness to pay	8	8	Projected turnover	9	6														Identify that willingness to pay is below current prices, and is variable depending upon type of song. Pay more for rarities than hits or older songs with good availability, and slightly less for songs from new artists. Lowering prices could optimise turnover and reduce piracy, but not feasible with current business plans. Range was 55.34 (newcomer) - 99.94 (rarity)	Copy protection and legal action has a limited impact upon intent to pirate. Willingness to pay is variable and below current prices.
24	SJW	Buxmann	2005	1			6	Explore perceptions of copy recording protection and legal enforcement of copyright on piracy, and economic analysis of optimal pricing	Music	1	10	4	German internet users recruited via computer and music websites and magazines; online survey	Self-report, questions not specified	3	2260	1953	German internet users	3	28.59	Average of midpoints for all age categories	2		Optimal price	9	8	Projected sales	9	6														Optimal price identified as 15 cents per download	Copy protection and legal action has a limited impact upon intent to pirate. Willingness to pay is variable and below current prices.
27	SJW	Chan	2011	1			3	Determine the role of ethical idealism versus relativism in explaining software piracy attitudes and behaviours	Software	6	10	4	Door to door interviews with randomly selected households in 30 city blocks in Guangzhou, then randomly selected individuals within households that had regular access to the internet and a computer for at least 1 year. Ethical ideology was based upon Forsyth's theory (and used 1980 measure for survey) which considers the interaction between idealism and relativism upon moral stance. Relativism or…	Self reported piracy	3	266	152	Chinese sample	3	27	Mid point of most populous group	1	4	Ethical orientation (situationist, absolutist, subjectivist, exceptionist)	16	6	Attitudes toward software piracy	18	3									4.32		4	10	5	Subjectivists (mean 5.78) had more positive attitudes than exceptionists (5.34), and both had more positive attitudes toward software piracy than situationists (4.74) and absolutists (4.56). This implies that those with high idealism and are concerned about harm to others have less favourable attitudes toward piracy.	Study identifies that moral reasoning styles are differentially associated with piracy. Those that have absolutist and idealistic moral styles and are concerned with causing any harm to others have more favourable attitudes toward and are more likely to engage in piracy. In contrast, those with more utilitarian, egoistic, or relativist moral reasoning are more likely to have pro-piracy attitudes …
27	SJW	Chan	2011	1			3	Determine the role of ethical idealism versus relativism in explaining software piracy attitudes and behaviours	Software	6	10	4	Door to door interviews with randomly selected households in 30 city blocks in Guangzhou, then randomly selected individuals within households that had regular access to the internet and a computer for at least 1 year. Ethical ideology was based upon Forsyth's theory (and used 1980 measure for survey) which considers the interaction between idealism and relativism upon moral stance. Relativism or…	Self reported piracy	3	266	152	Chinese sample	3	27	Mid point of most populous group	1	4	Ethical orientation (situationist, absolutist, subjectivist, exceptionist)	16	6	Software piracy behaviours	24	7									4.9		4	10	5	Subjectivists (mean 6.14) had were more engaged in piracy behaviours than exceptionists (5.57), and both were more engaged in software piracy than situationists (5.09) and absolutists (4.85). This implies that those with high idealism and are concerned about harm to others are less likely to engage in piracy.	Study identifies that moral reasoning styles are differentially associated with piracy. Those that have absolutist and idealistic moral styles and are concerned with causing any harm to others have more favourable attitudes toward and are more likely to engage in piracy. In contrast, those with more utilitarian, egoistic, or relativist moral reasoning are more likely to have pro-piracy attitudes …
27	SJW	Chan	2011	1			3	Determine the role of ethical idealism versus relativism in explaining software piracy attitudes and behaviours	Software	6	10	4	Door to door interviews with randomly selected households in 30 city blocks in Guangzhou, then randomly selected individuals within households that had regular access to the internet and a computer for at least 1 year. Ethical ideology was based upon Forsyth's theory (and used 1980 measure for survey) which considers the interaction between idealism and relativism upon moral stance. Relativism or…	Self reported piracy	3	266	152	Chinese sample	3	27	Mid point of most populous group	1	4	Moral relativism	16	6	Attitudes toward software piracy	18	3									0.27		1	8	5	Those with relativist moral beliefs based upon context were more likely to have more favourable attitudes toward piracy	Study identifies that moral reasoning styles are differentially associated with piracy. Those that have absolutist and idealistic moral styles and are concerned with causing any harm to others have more favourable attitudes toward and are more likely to engage in piracy. In contrast, those with more utilitarian, egoistic, or relativist moral reasoning are more likely to have pro-piracy attitudes …
27	SJW	Chan	2011	1			3	Determine the role of ethical idealism versus relativism in explaining software piracy attitudes and behaviours	Software	6	10	4	Door to door interviews with randomly selected households in 30 city blocks in Guangzhou, then randomly selected individuals within households that had regular access to the internet and a computer for at least 1 year. Ethical ideology was based upon Forsyth's theory (and used 1980 measure for survey) which considers the interaction between idealism and relativism upon moral stance. Relativism or…	Self reported piracy	3	266	152	Chinese sample	3	27	Mid point of most populous group	1	4	Moral idealism	16	6	Attitudes toward software piracy	18	3									-0.04		3	8	5	No relationship was found between idealistic moral beliefs focussed upon absolutist moral beliefs about behaviours that cause harm and attitudes toward piracy, in contrast these beliefs did seem to impact upon actual behaviours highlighting the role of these beliefs in vetoing actions even in ambiguous situations.	Study identifies that moral reasoning styles are differentially associated with piracy. Those that have absolutist and idealistic moral styles and are concerned with causing any harm to others have more favourable attitudes toward and are more likely to engage in piracy. In contrast, those with more utilitarian, egoistic, or relativist moral reasoning are more likely to have pro-piracy attitudes …
27	SJW	Chan	2011	1			3	Determine the role of ethical idealism versus relativism in explaining software piracy attitudes and behaviours	Software	6	10	4	Door to door interviews with randomly selected households in 30 city blocks in Guangzhou, then randomly selected individuals within households that had regular access to the internet and a computer for at least 1 year. Ethical ideology was based upon Forsyth's theory (and used 1980 measure for survey) which considers the interaction between idealism and relativism upon moral stance. Relativism or…	Self reported piracy	3	266	152	Chinese sample	3	27	Mid point of most populous group	1	4	Social desirability bias	114	7	Attitudes toward software piracy	18	3									-0.18		4	8	5	The greater social desirability participants displayed then the less likely they were to proclaim pro piracy attitudes indicating this should be controlled for in studies of piracy	Study identifies that moral reasoning styles are differentially associated with piracy. Those that have absolutist and idealistic moral styles and are concerned with causing any harm to others have more favourable attitudes toward and are more likely to engage in piracy. In contrast, those with more utilitarian, egoistic, or relativist moral reasoning are more likely to have pro-piracy attitudes …
27	SJW	Chan	2011	1			3	Determine the role of ethical idealism versus relativism in explaining software piracy attitudes and behaviours	Software	6	10	4	Door to door interviews with randomly selected households in 30 city blocks in Guangzhou, then randomly selected individuals within households that had regular access to the internet and a computer for at least 1 year. Ethical ideology was based upon Forsyth's theory (and used 1980 measure for survey) which considers the interaction between idealism and relativism upon moral stance. Relativism or…	Self reported piracy	3	266	152	Chinese sample	3	27	Mid point of most populous group	1	4	Moral relativism	16	6	Software piracy behaviours	24	7									0.22		1	8	5	Those with relativist moral beliefs based upon context were more likely to engage in piracy behaviours	Study identifies that moral reasoning styles are differentially associated with piracy. Those that have absolutist and idealistic moral styles and are concerned with causing any harm to others have more favourable attitudes toward and are more likely to engage in piracy. In contrast, those with more utilitarian, egoistic, or relativist moral reasoning are more likely to have pro-piracy attitudes …
27	SJW	Chan	2011	1			3	Determine the role of ethical idealism versus relativism in explaining software piracy attitudes and behaviours	Software	6	10	4	Door to door interviews with randomly selected households in 30 city blocks in Guangzhou, then randomly selected individuals within households that had regular access to the internet and a computer for at least 1 year. Ethical ideology was based upon Forsyth's theory (and used 1980 measure for survey) which considers the interaction between idealism and relativism upon moral stance. Relativism or…	Self reported piracy	3	266	152	Chinese sample	3	27	Mid point of most populous group	1	4	Moral idealism	16	6	Software piracy behaviours	24	7									-0.14		2	8	5	Idealistic moral beliefs focussed upon absolutist moral beliefs about behaviours that cause harm were associated with lesser engagement in piracy.	Study identifies that moral reasoning styles are differentially associated with piracy. Those that have absolutist and idealistic moral styles and are concerned with causing any harm to others have more favourable attitudes toward and are more likely to engage in piracy. In contrast, those with more utilitarian, egoistic, or relativist moral reasoning are more likely to have pro-piracy attitudes …
27	SJW	Chan	2011	1			3	Determine the role of ethical idealism versus relativism in explaining software piracy attitudes and behaviours	Software	6	10	4	Door to door interviews with randomly selected households in 30 city blocks in Guangzhou, then randomly selected individuals within households that had regular access to the internet and a computer for at least 1 year. Ethical ideology was based upon Forsyth's theory (and used 1980 measure for survey) which considers the interaction between idealism and relativism upon moral stance. Relativism or…	Self reported piracy	3	266	152	Chinese sample	3	27	Mid point of most populous group	1	4	Social desirability bias	114	7	Software piracy behaviours	24	7									0.05		3	8	5	Social desirability was not associated with a response bias in actual behaviours only in attitudes toward piracy.	Study identifies that moral reasoning styles are differentially associated with piracy. Those that have absolutist and idealistic moral styles and are concerned with causing any harm to others have more favourable attitudes toward and are more likely to engage in piracy. In contrast, those with more utilitarian, egoistic, or relativist moral reasoning are more likely to have pro-piracy attitudes …
27	SJW	Chan	2011	1			3	Determine the role of ethical idealism versus relativism in explaining software piracy attitudes and behaviours	Software	6	10	4	Door to door interviews with randomly selected households in 30 city blocks in Guangzhou, then randomly selected individuals within households that had regular access to the internet and a computer for at least 1 year. Ethical ideology was based upon Forsyth's theory (and used 1980 measure for survey) which considers the interaction between idealism and relativism upon moral stance. Relativism or…	Self reported piracy	3	266	152	Chinese sample	3	27	Mid point of most populous group	1	4	Attitudes	25	12	Software piracy behaviours	24	7									0.34		1	8	5	Attitudes toward piracy were significantly associated with reporting greater engagement in piracy behaviours	Study identifies that moral reasoning styles are differentially associated with piracy. Those that have absolutist and idealistic moral styles and are concerned with causing any harm to others have more favourable attitudes toward and are more likely to engage in piracy. In contrast, those with more utilitarian, egoistic, or relativist moral reasoning are more likely to have pro-piracy attitudes …
27	SJW	Chan	2011	1			3	Determine the role of ethical idealism versus relativism in explaining software piracy attitudes and behaviours	Software	6	10	4	Door to door interviews with randomly selected households in 30 city blocks in Guangzhou, then randomly selected individuals within households that had regular access to the internet and a computer for at least 1 year. Ethical ideology was based upon Forsyth's theory (and used 1980 measure for survey) which considers the interaction between idealism and relativism upon moral stance. Relativism or…	Self reported piracy	3	266	152	Chinese sample	3	27	Mid point of most populous group	1	4	Social desirability bias	114	7	Software piracy behaviours	24	7									0.07		3	8	5	Social desirability was not associated with a response bias in actual behaviours only in attitudes toward piracy.	Study identifies that moral reasoning styles are differentially associated with piracy. Those that have absolutist and idealistic moral styles and are concerned with causing any harm to others have more favourable attitudes toward and are more likely to engage in piracy. In contrast, those with more utilitarian, egoistic, or relativist moral reasoning are more likely to have pro-piracy attitudes …
28	HJM	Chen	2011	1			6	Investigate costs and utilities as predictors of attitudes towards music piracy and attitudes as a predictor of intentions to pirate music. Investigate online music-sharing knowledge as a moderator of all of these predictors.	Music	1	10	4	Questionnaire distributed online to Taiwan general public. Independent variables - Anti-piracy utility (use piracy as a way to get revenge on music industry for making unreasonable profits - based on Huang (2005)), social utility (interact with peers about illegal copies - based on Hennig-Thurau et al (2007) and Huang (2005)), moral costs, legal costs, technical costs (fear of viruses and file mi…	Self reported attitude and intentions towards online music piracy	3	335	165	Taiwan general population	3	26.97	Mean of mid-points of categories	1	6	Costs (moral, legal, technical, search)	44	23	Attitude towards illegal music sharing	18	3									-0.36	<0.01	2	8	8	Costs were significantly associated with negative attitudes towards illegal music sharing	Costs were significantly associated with negative attitudes towards illegal music sharing while utilities were significantly associated with positive attitudes. These accounted for 25.83% of the variance in attitude. Attitude was significantly associated with positive intentions towards illegal music sharing and accounted for 29.79% of variance in intentions. Online music-sharing knowledge was no…
28	HJM	Chen	2011	1			6	Investigate costs and utilities as predictors of attitudes towards music piracy and attitudes as a predictor of intentions to pirate music. Investigate online music-sharing knowledge as a moderator of all of these predictors.	Music	1	10	4	Questionnaire distributed online to Taiwan general public. Independent variables - Anti-piracy utility (use piracy as a way to get revenge on music industry for making unreasonable profits - based on Huang (2005)), social utility (interact with peers about illegal copies - based on Hennig-Thurau et al (2007) and Huang (2005)), moral costs, legal costs, technical costs (fear of viruses and file mi…	Self reported attitude and intentions towards online music piracy	3	335	165	Taiwan general population	3	26.97	Mean of mid-points of categories	1	6	Utilities (transaction, mobility, storage, anti-industry, social, collection)	44	23	Attitude towards illegal music sharing	18	3									0.48	<0.01	1	8	8	Utilities were significantly associated with positive attitudes towards illegal music sharing.	Costs were significantly associated with negative attitudes towards illegal music sharing while utilities were significantly associated with positive attitudes. These accounted for 25.83% of the variance in attitude. Attitude was significantly associated with positive intentions towards illegal music sharing and accounted for 29.79% of variance in intentions. Online music-sharing knowledge was no…
28	HJM	Chen	2011	1			6	Investigate costs and utilities as predictors of attitudes towards music piracy and attitudes as a predictor of intentions to pirate music. Investigate online music-sharing knowledge as a moderator of all of these predictors.	Music	1	10	4	Questionnaire distributed online to Taiwan general public. Independent variables - Anti-piracy utility (use piracy as a way to get revenge on music industry for making unreasonable profits - based on Huang (2005)), social utility (interact with peers about illegal copies - based on Hennig-Thurau et al (2007) and Huang (2005)), moral costs, legal costs, technical costs (fear of viruses and file mi…	Self reported attitude and intentions towards online music piracy	3	335	165	Taiwan general population	3	26.97	Mean of mid-points of categories	1	6	Knowledge	15	9	Attitude towards illegal music sharing	18	3									0.05	0.3	4	8	8	Knowledge was not significantly associated with positive attitudes towards illegal music sharing.	Costs were significantly associated with negative attitudes towards illegal music sharing while utilities were significantly associated with positive attitudes. These accounted for 25.83% of the variance in attitude. Attitude was significantly associated with positive intentions towards illegal music sharing and accounted for 29.79% of variance in intentions. Online music-sharing knowledge was no…
28	HJM	Chen	2011	1			6	Investigate costs and utilities as predictors of attitudes towards music piracy and attitudes as a predictor of intentions to pirate music. Investigate online music-sharing knowledge as a moderator of all of these predictors.	Music	1	10	4	Questionnaire distributed online to Taiwan general public. Independent variables - Anti-piracy utility (use piracy as a way to get revenge on music industry for making unreasonable profits - based on Huang (2005)), social utility (interact with peers about illegal copies - based on Hennig-Thurau et al (2007) and Huang (2005)), moral costs, legal costs, technical costs (fear of viruses and file mi…	Self reported attitude and intentions towards online music piracy	3	335	165	Taiwan general population	3	26.97	Mean of mid-points of categories	1	6	Costs x Knowledge	44, 15	23, 9	Attitude towards illegal music sharing	18	3									0.51	0.05	1	8	8	Costs with knowledge as a moderator was significantly associated with positive attitudes towards illegal music sharing.	Costs were significantly associated with negative attitudes towards illegal music sharing while utilities were significantly associated with positive attitudes. These accounted for 25.83% of the variance in attitude. Attitude was significantly associated with positive intentions towards illegal music sharing and accounted for 29.79% of variance in intentions. Online music-sharing knowledge was no…
28	HJM	Chen	2011	1			6	Investigate costs and utilities as predictors of attitudes towards music piracy and attitudes as a predictor of intentions to pirate music. Investigate online music-sharing knowledge as a moderator of all of these predictors.	Music	1	10	4	Questionnaire distributed online to Taiwan general public. Independent variables - Anti-piracy utility (use piracy as a way to get revenge on music industry for making unreasonable profits - based on Huang (2005)), social utility (interact with peers about illegal copies - based on Hennig-Thurau et al (2007) and Huang (2005)), moral costs, legal costs, technical costs (fear of viruses and file mi…	Self reported attitude and intentions towards online music piracy	3	335	165	Taiwan general population	3	26.97	Mean of mid-points of categories	1	6	Utilities x knowledge	44, 15	23, 9	Attitude towards illegal music sharing	18	3									-0.11	0.75	3	8	8	Utilities with knowledge as a moderator was not significantly associated with negative attitudes towards illegal music sharing.	Costs were significantly associated with negative attitudes towards illegal music sharing while utilities were significantly associated with positive attitudes. These accounted for 25.83% of the variance in attitude. Attitude was significantly associated with positive intentions towards illegal music sharing and accounted for 29.79% of variance in intentions. Online music-sharing knowledge was no…
28	HJM	Chen	2011	1			6	Investigate costs and utilities as predictors of attitudes towards music piracy and attitudes as a predictor of intentions to pirate music. Investigate online music-sharing knowledge as a moderator of all of these predictors.	Music	1	10	4	Questionnaire distributed online to Taiwan general public. Independent variables - Anti-piracy utility (use piracy as a way to get revenge on music industry for making unreasonable profits - based on Huang (2005)), social utility (interact with peers about illegal copies - based on Hennig-Thurau et al (2007) and Huang (2005)), moral costs, legal costs, technical costs (fear of viruses and file mi…	Self reported attitude and intentions towards online music piracy	3	335	165	Taiwan general population	3	26.97	Mean of mid-points of categories	1	6	Knowledge	15	9	Intentions towards illegal music sharing	8	5									0.29	<0.01	1	8	8	Knowledge was significantly associated with positive intentions towards illegal music sharing.	Costs were significantly associated with negative attitudes towards illegal music sharing while utilities were significantly associated with positive attitudes. These accounted for 25.83% of the variance in attitude. Attitude was significantly associated with positive intentions towards illegal music sharing and accounted for 29.79% of variance in intentions. Online music-sharing knowledge was no…
28	HJM	Chen	2011	1			6	Investigate costs and utilities as predictors of attitudes towards music piracy and attitudes as a predictor of intentions to pirate music. Investigate online music-sharing knowledge as a moderator of all of these predictors.	Music	1	10	4	Questionnaire distributed online to Taiwan general public. Independent variables - Anti-piracy utility (use piracy as a way to get revenge on music industry for making unreasonable profits - based on Huang (2005)), social utility (interact with peers about illegal copies - based on Hennig-Thurau et al (2007) and Huang (2005)), moral costs, legal costs, technical costs (fear of viruses and file mi…	Self reported attitude and intentions towards online music piracy	3	335	165	Taiwan general population	3	26.97	Mean of mid-points of categories	1	6	Attitude	25	12	Intentions towards illegal music sharing	8	5									0.55	<0.01	1	8	8	Attitude was significantly associated with positive intentions towards illegal music sharing.	Costs were significantly associated with negative attitudes towards illegal music sharing while utilities were significantly associated with positive attitudes. These accounted for 25.83% of the variance in attitude. Attitude was significantly associated with positive intentions towards illegal music sharing and accounted for 29.79% of variance in intentions. Online music-sharing knowledge was no…
28	HJM	Chen	2011	1			6	Investigate costs and utilities as predictors of attitudes towards music piracy and attitudes as a predictor of intentions to pirate music. Investigate online music-sharing knowledge as a moderator of all of these predictors.	Music	1	10	4	Questionnaire distributed online to Taiwan general public. Independent variables - Anti-piracy utility (use piracy as a way to get revenge on music industry for making unreasonable profits - based on Huang (2005)), social utility (interact with peers about illegal copies - based on Hennig-Thurau et al (2007) and Huang (2005)), moral costs, legal costs, technical costs (fear of viruses and file mi…	Self reported attitude and intentions towards online music piracy	3	335	165	Taiwan general population	3	26.97	Mean of mid-points of categories	1	6	Attitude x knowledge	25, 15	12, 9	Intentions towards illegal music sharing	8	5									0.37	0.07	1	8	8	Attitude with knowledge as a moderator was significantly associated with positive intentions towards illegal music sharing.	Costs were significantly associated with negative attitudes towards illegal music sharing while utilities were significantly associated with positive attitudes. These accounted for 25.83% of the variance in attitude. Attitude was significantly associated with positive intentions towards illegal music sharing and accounted for 29.79% of variance in intentions. Online music-sharing knowledge was no…
29	SJW	Chen	2008	1		Epistemic value listed as desire for knowledge, but could be argued is also a social desirability factor to some extent. Group 1 and 2 represent high and low moral reasoners respectively, with the overall result presented in primary effect size column)	6	Explore the role of moral reasoning in intent to download music files	Music	1	10	4	Survey stratified to be representative of the largest file sharing service in Taiwan (Kuro) conducted. Sample includes highs school students, students and employed participants. Dependent variable was intent to download music - measure based on Swinyard (1990) and Yogesh (1999). Independent variables were fashion involvement (desire to conform to fit in socially), perceived value of downloads, pe…	Self reported intent to pirate music	3	834		Taiwanese population stratified to reflect users of most popular p2p service	3			1	1	Value of downloads	44	23	Intent to pirate music	8	5	High moral reasoning		Low moral reasoning		0.32	3.55	0.43	6.07	0.2	3.4	1	8	6	Participants that saw greater benefits from downloading music had greater intend to do so	Study identifies a limited role for morality in piracy with do direct effect, however those with lower moral reasoning ability may be more motivated by the utility of pirated good in terms of personal benefits and there as some evidence to suggest that those with higher moral reasoning may be more motivated by a desire to fit in with ones peers. However this evidence was snot strong. The study di…
29	SJW	Chen	2008	1		Epistemic value listed as desire for knowledge, but could be argued is also a social desirability factor to some extent. Group 1 and 2 represent high and low moral reasoners respectively, with the overall result presented in primary effect size column)	6	Explore the role of moral reasoning in intent to download music files	Music	1	10	4	Survey stratified to be representative of the largest file sharing service in Taiwan (Kuro) conducted. Sample includes highs school students, students and employed participants. Dependent variable was intent to download music - measure based on Swinyard (1990) and Yogesh (1999). Independent variables were fashion involvement (desire to conform to fit in socially), perceived value of downloads, pe…	Self reported intent to pirate music	3	834		Taiwanese population stratified to reflect users of most popular p2p service	3			1	1	Value difference of downloads (greater utility of downloads)	44	23	Intent to pirate music	8	5	High moral reasoning		Low moral reasoning		0.24	3.57	0.33	4.99			1	8	6	Participants who perceived greater benefit from downloading over a legal purchase were more likely to do so, with this being a stronger predictor in those with lower moral reasoning	Study identifies a limited role for morality in piracy with do direct effect, however those with lower moral reasoning ability may be more motivated by the utility of pirated good in terms of personal benefits and there as some evidence to suggest that those with higher moral reasoning may be more motivated by a desire to fit in with ones peers. However this evidence was snot strong. The study di…
29	SJW	Chen	2008	1		Epistemic value listed as desire for knowledge, but could be argued is also a social desirability factor to some extent. Group 1 and 2 represent high and low moral reasoners respectively, with the overall result presented in primary effect size column)	6	Explore the role of moral reasoning in intent to download music files	Music	1	10	4	Survey stratified to be representative of the largest file sharing service in Taiwan (Kuro) conducted. Sample includes highs school students, students and employed participants. Dependent variable was intent to download music - measure based on Swinyard (1990) and Yogesh (1999). Independent variables were fashion involvement (desire to conform to fit in socially), perceived value of downloads, pe…	Self reported intent to pirate music	3	834		Taiwanese population stratified to reflect users of most popular p2p service	3			1	1	Greater social utility of downloads	47	7	Intent to pirate music	8	5	High moral reasoning		Low moral reasoning						0.2	5.47	1	8	6	Those who perceived greater social benefits from downloading compared to legal purchases were more likely to intend to download	Study identifies a limited role for morality in piracy with do direct effect, however those with lower moral reasoning ability may be more motivated by the utility of pirated good in terms of personal benefits and there as some evidence to suggest that those with higher moral reasoning may be more motivated by a desire to fit in with ones peers. However this evidence was snot strong. The study di…
29	SJW	Chen	2008	1		Epistemic value listed as desire for knowledge, but could be argued is also a social desirability factor to some extent. Group 1 and 2 represent high and low moral reasoners respectively, with the overall result presented in primary effect size column)	6	Explore the role of moral reasoning in intent to download music files	Music	1	10	4	Survey stratified to be representative of the largest file sharing service in Taiwan (Kuro) conducted. Sample includes highs school students, students and employed participants. Dependent variable was intent to download music - measure based on Swinyard (1990) and Yogesh (1999). Independent variables were fashion involvement (desire to conform to fit in socially), perceived value of downloads, pe…	Self reported intent to pirate music	3	834		Taiwanese population stratified to reflect users of most popular p2p service	3			1	1	Greater epistemic utility (knowledge acquisition) of downloads	58	24	Intent to pirate music	8	5	High moral reasoning		Low moral reasoning						0.15	4.8	1	8	6	Those that perceived greater ability to learn more about music from downloading than legal purchases were more likely to intend to download	Study identifies a limited role for morality in piracy with do direct effect, however those with lower moral reasoning ability may be more motivated by the utility of pirated good in terms of personal benefits and there as some evidence to suggest that those with higher moral reasoning may be more motivated by a desire to fit in with ones peers. However this evidence was snot strong. The study di…
29	SJW	Chen	2008	1		Epistemic value listed as desire for knowledge, but could be argued is also a social desirability factor to some extent. Group 1 and 2 represent high and low moral reasoners respectively, with the overall result presented in primary effect size column)	6	Explore the role of moral reasoning in intent to download music files	Music	1	10	4	Survey stratified to be representative of the largest file sharing service in Taiwan (Kuro) conducted. Sample includes highs school students, students and employed participants. Dependent variable was intent to download music - measure based on Swinyard (1990) and Yogesh (1999). Independent variables were fashion involvement (desire to conform to fit in socially), perceived value of downloads, pe…	Self reported intent to pirate music	3	834		Taiwanese population stratified to reflect users of most popular p2p service	3			1	1	Moral development	16	6	Intent to pirate music	8	5	High moral reasoning		Low moral reasoning		0	-0.45	0.01	0.89	0	0.06	3	8	6	Moral reasoning was not associated with intent to download even when split into low and high moral ability. However, some moral reasoning differences were identified with some evidence those with lower moral reasoning were more motivated by value maximisation (although booth groups were) while those with higher moral reasoning may be more strongly motivated by fashion (although the relationship w…	Study identifies a limited role for morality in piracy with do direct effect, however those with lower moral reasoning ability may be more motivated by the utility of pirated good in terms of personal benefits and there as some evidence to suggest that those with higher moral reasoning may be more motivated by a desire to fit in with ones peers. However this evidence was snot strong. The study di…
29	SJW	Chen	2008	1		Epistemic value listed as desire for knowledge, but could be argued is also a social desirability factor to some extent. Group 1 and 2 represent high and low moral reasoners respectively, with the overall result presented in primary effect size column)	6	Explore the role of moral reasoning in intent to download music files	Music	1	10	4	Survey stratified to be representative of the largest file sharing service in Taiwan (Kuro) conducted. Sample includes highs school students, students and employed participants. Dependent variable was intent to download music - measure based on Swinyard (1990) and Yogesh (1999). Independent variables were fashion involvement (desire to conform to fit in socially), perceived value of downloads, pe…	Self reported intent to pirate music	3	834		Taiwanese population stratified to reflect users of most popular p2p service	3			1	1	Fashion involvement (social prestige desire)	47	7	Intent to pirate music	8	5	High moral reasoning		Low moral reasoning		0.15	1.73	0.03	0.42	0.3	4.04	1	8	6	In the full sample desire to follow fashion was associated with intent to download, however these relationship were not significant when the sample was divided into hose with higher and lower moral reasoning. However, it can be seen that the evidence is stronger for a relationship between following fashion when moral reasoning is higher.	Study identifies a limited role for morality in piracy with do direct effect, however those with lower moral reasoning ability may be more motivated by the utility of pirated good in terms of personal benefits and there as some evidence to suggest that those with higher moral reasoning may be more motivated by a desire to fit in with ones peers. However this evidence was snot strong. The study di…
29	SJW	Chen	2008	1		Epistemic value listed as desire for knowledge, but could be argued is also a social desirability factor to some extent. Group 1 and 2 represent high and low moral reasoners respectively, with the overall result presented in primary effect size column)	6	Explore the role of moral reasoning in intent to download music files	Music	1	10	4	Survey stratified to be representative of the largest file sharing service in Taiwan (Kuro) conducted. Sample includes highs school students, students and employed participants. Dependent variable was intent to download music - measure based on Swinyard (1990) and Yogesh (1999). Independent variables were fashion involvement (desire to conform to fit in socially), perceived value of downloads, pe…	Self reported intent to pirate music	3	834		Taiwanese population stratified to reflect users of most popular p2p service	3			1	1	Fashion involvement (social prestige desire)	47	7	Value of downloads	37	22	High moral reasoning		Low moral reasoning		0.54	5.88	0.15	6.05	0.52	8.2	1	8	6	Fashion involvement was shown to be associated with perceptions of value from pirated music implying an indirect as well as direct effect of wanting to fit in with ones peers.	Study identifies a limited role for morality in piracy with do direct effect, however those with lower moral reasoning ability may be more motivated by the utility of pirated good in terms of personal benefits and there as some evidence to suggest that those with higher moral reasoning may be more motivated by a desire to fit in with ones peers. However this evidence was snot strong. The study di…
29	SJW	Chen	2008	1		Epistemic value listed as desire for knowledge, but could be argued is also a social desirability factor to some extent. Group 1 and 2 represent high and low moral reasoners respectively, with the overall result presented in primary effect size column)	6	Explore the role of moral reasoning in intent to download music files	Music	1	10	4	Survey stratified to be representative of the largest file sharing service in Taiwan (Kuro) conducted. Sample includes highs school students, students and employed participants. Dependent variable was intent to download music - measure based on Swinyard (1990) and Yogesh (1999). Independent variables were fashion involvement (desire to conform to fit in socially), perceived value of downloads, pe…	Self reported intent to pirate music	3	834		Taiwanese population stratified to reflect users of most popular p2p service	3			1	1	Fashion involvement (social prestige desire)	47	7	Value difference of downloads (greater utility of downloads)	37	22	High moral reasoning		Low moral reasoning		0.22	2.95	0.17	2.42			1	8	6	A relationship was identified between fashion involvement and the difference in utility perceived between piracy and legal purchases which implies the desire to fit in with ones peers can influence the value maximisation decision in favour of piracy	Study identifies a limited role for morality in piracy with do direct effect, however those with lower moral reasoning ability may be more motivated by the utility of pirated good in terms of personal benefits and there as some evidence to suggest that those with higher moral reasoning may be more motivated by a desire to fit in with ones peers. However this evidence was snot strong. The study di…
29	SJW	Chen	2008	1		Epistemic value listed as desire for knowledge, but could be argued is also a social desirability factor to some extent. Group 1 and 2 represent high and low moral reasoners respectively, with the overall result presented in primary effect size column)	6	Explore the role of moral reasoning in intent to download music files	Music	1	10	4	Survey stratified to be representative of the largest file sharing service in Taiwan (Kuro) conducted. Sample includes highs school students, students and employed participants. Dependent variable was intent to download music - measure based on Swinyard (1990) and Yogesh (1999). Independent variables were fashion involvement (desire to conform to fit in socially), perceived value of downloads, pe…	Self reported intent to pirate music	3	834		Taiwanese population stratified to reflect users of most popular p2p service	3			1	1	Fashion involvement (social prestige desire)	47	7	Greater social utility of downloads	4	1	High moral reasoning		Low moral reasoning						0.13	1.82	3	8	6	The relationship between fashion involvement and social value utility advantages for piracy over legal purchases was not significant at p < 0.05 however there was reasonable evidence of an association.	Study identifies a limited role for morality in piracy with do direct effect, however those with lower moral reasoning ability may be more motivated by the utility of pirated good in terms of personal benefits and there as some evidence to suggest that those with higher moral reasoning may be more motivated by a desire to fit in with ones peers. However this evidence was snot strong. The study di…
29	SJW	Chen	2008	1		Epistemic value listed as desire for knowledge, but could be argued is also a social desirability factor to some extent. Group 1 and 2 represent high and low moral reasoners respectively, with the overall result presented in primary effect size column)	6	Explore the role of moral reasoning in intent to download music files	Music	1	10	4	Survey stratified to be representative of the largest file sharing service in Taiwan (Kuro) conducted. Sample includes highs school students, students and employed participants. Dependent variable was intent to download music - measure based on Swinyard (1990) and Yogesh (1999). Independent variables were fashion involvement (desire to conform to fit in socially), perceived value of downloads, pe…	Self reported intent to pirate music	3	834		Taiwanese population stratified to reflect users of most popular p2p service	3			1	1	Fashion involvement (social prestige desire)	47	7	Greater epistemic utility (knowledge acquisition) of downloads	49	27	High moral reasoning		Low moral reasoning						0.2	2.37	1	8	6	There was a significant relationship identified between fashion involvement and perceiving and advantage in pirated over legal music purchases in regard to its ability to educate the user about music	Study identifies a limited role for morality in piracy with do direct effect, however those with lower moral reasoning ability may be more motivated by the utility of pirated good in terms of personal benefits and there as some evidence to suggest that those with higher moral reasoning may be more motivated by a desire to fit in with ones peers. However this evidence was snot strong. The study di…
32	SJW	Chiang	2007	1		Sample from 2003-2004	6	Determine the relative importance of determinants of music piracy	Music	1	10	4	Students of two universities in US given a questionnaire (mode not described) with dependent variable being the proportion of all music and recently acquired music that was obtained via file sharing. Independent variables were perceived risk of being sued by RIAA, estimated fine to be paid if sued, willingness to pay for a legal song download, whether student is employed, which of two universitie…	proportion of total and new music obtained via file sharing	3	472	241	Students	2	21	Median	1	1	Probability of being sued	13	2	Proportion of music files acquired via file sharing	10	7	Total music		Newly acquired music		-0.198	0.109	-0.199	0.02			2	8	3	Evidence for a relationship between risk of detection was stronger for the proportion of newly acquired music that is pirated than for total acquired music.	Study identified that 58% of students admitted to file sharing with 40.2% of total collections being pirated content. 39.9% of newly acquired purchases were pirated content. 83% cited cost as a factor, 53% cited time savings, and 65% cited access to songs unavailable elsewhere. Willingness to pay was $0.68 or $0.81 when those with a 0 WTP are omitted. Study identified that WTP was associated with…
32	SJW	Chiang	2007	1		Sample from 2003-2004	6	Determine the relative importance of determinants of music piracy	Music	1	10	4	Students of two universities in US given a questionnaire (mode not described) with dependent variable being the proportion of all music and recently acquired music that was obtained via file sharing. Independent variables were perceived risk of being sued by RIAA, estimated fine to be paid if sued, willingness to pay for a legal song download, whether student is employed, which of two universitie…	proportion of total and new music obtained via file sharing	3	472	241	Students	2	21	Median	1	1	Severity of punishment (fine)	13	2	Proportion of music files acquired via file sharing	10	7	Total music		Newly acquired music		-0.011	0.01	-0.001	0.009			3	8	3	No relationship was identified between the severity of punishment and the proportion of a music collection that is pirated	Study identified that 58% of students admitted to file sharing with 40.2% of total collections being pirated content. 39.9% of newly acquired purchases were pirated content. 83% cited cost as a factor, 53% cited time savings, and 65% cited access to songs unavailable elsewhere. Willingness to pay was $0.68 or $0.81 when those with a 0 WTP are omitted. Study identified that WTP was associated with…
32	SJW	Chiang	2007	1		Sample from 2003-2004	6	Determine the relative importance of determinants of music piracy	Music	1	10	4	Students of two universities in US given a questionnaire (mode not described) with dependent variable being the proportion of all music and recently acquired music that was obtained via file sharing. Independent variables were perceived risk of being sued by RIAA, estimated fine to be paid if sued, willingness to pay for a legal song download, whether student is employed, which of two universitie…	proportion of total and new music obtained via file sharing	3	472	241	Students	2	21	Median	1	1	Willingness to pay for legal single	8	8	Proportion of music files acquired via file sharing	10	7	Total music		Newly acquired music		-0.053	0.018	-0.049	0.017			2	8	3	Higher willingness to pay for music was associated with a lower proportion of music that was pirated for both total and new music collections	Study identified that 58% of students admitted to file sharing with 40.2% of total collections being pirated content. 39.9% of newly acquired purchases were pirated content. 83% cited cost as a factor, 53% cited time savings, and 65% cited access to songs unavailable elsewhere. Willingness to pay was $0.68 or $0.81 when those with a 0 WTP are omitted. Study identified that WTP was associated with…
32	SJW	Chiang	2007	1		Sample from 2003-2004	6	Determine the relative importance of determinants of music piracy	Music	1	10	4	Students of two universities in US given a questionnaire (mode not described) with dependent variable being the proportion of all music and recently acquired music that was obtained via file sharing. Independent variables were perceived risk of being sued by RIAA, estimated fine to be paid if sued, willingness to pay for a legal song download, whether student is employed, which of two universitie…	proportion of total and new music obtained via file sharing	3	472	241	Students	2	21	Median	1	1	Employment (yes vs. no)	12	8	Proportion of music files acquired via file sharing	10	7	Total music		Newly acquired music		-0.045	0.042	-0.047	0.047			3	8	3	Being employed was not associated with the proportion of music that is pirated	Study identified that 58% of students admitted to file sharing with 40.2% of total collections being pirated content. 39.9% of newly acquired purchases were pirated content. 83% cited cost as a factor, 53% cited time savings, and 65% cited access to songs unavailable elsewhere. Willingness to pay was $0.68 or $0.81 when those with a 0 WTP are omitted. Study identified that WTP was associated with…
32	SJW	Chiang	2007	1		Sample from 2003-2004	6	Determine the relative importance of determinants of music piracy	Music	1	10	4	Students of two universities in US given a questionnaire (mode not described) with dependent variable being the proportion of all music and recently acquired music that was obtained via file sharing. Independent variables were perceived risk of being sued by RIAA, estimated fine to be paid if sued, willingness to pay for a legal song download, whether student is employed, which of two universitie…	proportion of total and new music obtained via file sharing	3	472	241	Students	2	21	Median	1	1	Campus student based on (two universities in sample)	20	7	Proportion of music files acquired via file sharing	10	7	Total music		Newly acquired music		-0.024	0.043	-0.027	0.051			3	8	3	Which university the student belonged to was not associated with the proportion of music that is pirated	Study identified that 58% of students admitted to file sharing with 40.2% of total collections being pirated content. 39.9% of newly acquired purchases were pirated content. 83% cited cost as a factor, 53% cited time savings, and 65% cited access to songs unavailable elsewhere. Willingness to pay was $0.68 or $0.81 when those with a 0 WTP are omitted. Study identified that WTP was associated with…
32	SJW	Chiang	2007	1		Sample from 2003-2004	6	Determine the relative importance of determinants of music piracy	Music	1	10	4	Students of two universities in US given a questionnaire (mode not described) with dependent variable being the proportion of all music and recently acquired music that was obtained via file sharing. Independent variables were perceived risk of being sued by RIAA, estimated fine to be paid if sued, willingness to pay for a legal song download, whether student is employed, which of two universitie…	proportion of total and new music obtained via file sharing	3	472	241	Students	2	21	Median	1	1	Uni has antipiracy policies	20	7	Proportion of music files acquired via file sharing	10	7	Total music		Newly acquired music		0.085	0.057	0.067	0.026			1	8	3	An antipiracy stance from a university was associated with the proportion of new music that is pirated but not the total proportion of music that is pirated implying the stance may have an effect that is undetectable from looking at historical data	Study identified that 58% of students admitted to file sharing with 40.2% of total collections being pirated content. 39.9% of newly acquired purchases were pirated content. 83% cited cost as a factor, 53% cited time savings, and 65% cited access to songs unavailable elsewhere. Willingness to pay was $0.68 or $0.81 when those with a 0 WTP are omitted. Study identified that WTP was associated with…
32	SJW	Chiang	2007	1		Sample from 2003-2004	6	Determine the relative importance of determinants of music piracy	Music	1	10	4	Students of two universities in US given a questionnaire (mode not described) with dependent variable being the proportion of all music and recently acquired music that was obtained via file sharing. Independent variables were perceived risk of being sued by RIAA, estimated fine to be paid if sued, willingness to pay for a legal song download, whether student is employed, which of two universitie…	proportion of total and new music obtained via file sharing	3	472	241	Students	2	21	Median	1	1	Sex (male vs. female)	1	1	Proportion of music files acquired via file sharing	10	7	Total music		Newly acquired music		0.053	0.028	0.07	0.032			1	8	3	Being male was associated with a greater proportion or music being pirated	Study identified that 58% of students admitted to file sharing with 40.2% of total collections being pirated content. 39.9% of newly acquired purchases were pirated content. 83% cited cost as a factor, 53% cited time savings, and 65% cited access to songs unavailable elsewhere. Willingness to pay was $0.68 or $0.81 when those with a 0 WTP are omitted. Study identified that WTP was associated with…
32	SJW	Chiang	2007	1		Sample from 2003-2004	6	Determine the relative importance of determinants of music piracy	Music	1	10	4	Students of two universities in US given a questionnaire (mode not described) with dependent variable being the proportion of all music and recently acquired music that was obtained via file sharing. Independent variables were perceived risk of being sued by RIAA, estimated fine to be paid if sued, willingness to pay for a legal song download, whether student is employed, which of two universitie…	proportion of total and new music obtained via file sharing	3	472	241	Students	2	21	Median	1	1	Class standing (based on Chiang 2007 refers to year group)	47	7	Proportion of music files acquired via file sharing	10	7	Total music		Newly acquired music		-0.044	0.019	-0.047	0.021			2	8	3	Being in a later year of university was associated with less music proportionally being pirated	Study identified that 58% of students admitted to file sharing with 40.2% of total collections being pirated content. 39.9% of newly acquired purchases were pirated content. 83% cited cost as a factor, 53% cited time savings, and 65% cited access to songs unavailable elsewhere. Willingness to pay was $0.68 or $0.81 when those with a 0 WTP are omitted. Study identified that WTP was associated with…
32	SJW	Chiang	2007	1		Sample from 2003-2004	6	Determine the relative importance of determinants of music piracy	Music	1	10	4	Students of two universities in US given a questionnaire (mode not described) with dependent variable being the proportion of all music and recently acquired music that was obtained via file sharing. Independent variables were perceived risk of being sued by RIAA, estimated fine to be paid if sued, willingness to pay for a legal song download, whether student is employed, which of two universitie…	proportion of total and new music obtained via file sharing	3	472	241	Students	2	21	Median	1	1	Race	14	1	Proportion of music files acquired via file sharing	10	7	Total music		Newly acquired music								4	8	3	White and Asian students have a greater proportion of music that is pirated than other races (not described)	Study identified that 58% of students admitted to file sharing with 40.2% of total collections being pirated content. 39.9% of newly acquired purchases were pirated content. 83% cited cost as a factor, 53% cited time savings, and 65% cited access to songs unavailable elsewhere. Willingness to pay was $0.68 or $0.81 when those with a 0 WTP are omitted. Study identified that WTP was associated with…
33	SJW	Chiang	2008	1			6	Compare the influences of music piracy between males and females	Music	1	10	4	Collected a "random" sample of university students (methods not described) for completion of surveys on campus and in class. Dependent variables were engaging in piracy at all and proportion of music that is from file sharing. Compared independent variables between sexes as well as providing overall results. independent variables were risk of being sued, severity of penalty (size of fine), and wh…	Self reported piracy/extent of piracy	3	456	231	Students	2			1	1	Probability of being sued	13	2	Probability of engaging in file sharing	10	7	Male	231	Female	225	-0.139	0.573	-0.231	0.573	-0.125	0.074	2	8	3	Perceived probability of being sued may be associated with being less likely to have pirated music (p < 0.1)	Study identifies that males and females may have different influences piracy behaviours. Males are more likely to pirate and to a greater extent. Females pirate less and have a higher willingness to pay for music. Relationships to other variables identified were weak. Male science and computing students may pirate to a greater extent than females in the same group or male and female business stud…
33	SJW	Chiang	2008	1			6	Compare the influences of music piracy between males and females	Music	1	10	4	Collected a "random" sample of university students (methods not described) for completion of surveys on campus and in class. Dependent variables were engaging in piracy at all and proportion of music that is from file sharing. Compared independent variables between sexes as well as providing overall results. independent variables were risk of being sued, severity of penalty (size of fine), and wh…	Self reported piracy/extent of piracy	3	456	231	Students	2			1	1	Severity of punishment (fine)	13	2	Probability of engaging in file sharing	10	7	Male	231	Female	225	-0.005	0.046	-0.06	0.048	-0.017	0.032	3	8	3	The perceived severity of punishment was not associated with the probability of having pirated music	Study identifies that males and females may have different influences piracy behaviours. Males are more likely to pirate and to a greater extent. Females pirate less and have a higher willingness to pay for music. Relationships to other variables identified were weak. Male science and computing students may pirate to a greater extent than females in the same group or male and female business stud…
33	SJW	Chiang	2008	1			6	Compare the influences of music piracy between males and females	Music	1	10	4	Collected a "random" sample of university students (methods not described) for completion of surveys on campus and in class. Dependent variables were engaging in piracy at all and proportion of music that is from file sharing. Compared independent variables between sexes as well as providing overall results. independent variables were risk of being sued, severity of penalty (size of fine), and wh…	Self reported piracy/extent of piracy	3	456	231	Students	2			1	1	Consider cheating in exams	16	6	Probability of engaging in file sharing	10	7	Male	231	Female	225	-0.299	0.127	-0.31	0.146	-0.318	0.097	2	8	3	Considering cheating in exams was associated with having a higher probability of having pirated music	Study identifies that males and females may have different influences piracy behaviours. Males are more likely to pirate and to a greater extent. Females pirate less and have a higher willingness to pay for music. Relationships to other variables identified were weak. Male science and computing students may pirate to a greater extent than females in the same group or male and female business stud…
33	SJW	Chiang	2008	1			6	Compare the influences of music piracy between males and females	Music	1	10	4	Collected a "random" sample of university students (methods not described) for completion of surveys on campus and in class. Dependent variables were engaging in piracy at all and proportion of music that is from file sharing. Compared independent variables between sexes as well as providing overall results. independent variables were risk of being sued, severity of penalty (size of fine), and wh…	Self reported piracy/extent of piracy	3	456	231	Students	2			1	1	Willingness to pay for legal single	8	8	Probability of engaging in file sharing	10	7	Male	231	Female	225	-0.106	0.124	-0.154	0.081	-0.15	0.065	2	8	3	The higher the willingness to pay the lower the probability of having pirated music, however this effect was found to be only significant for females and not males	Study identifies that males and females may have different influences piracy behaviours. Males are more likely to pirate and to a greater extent. Females pirate less and have a higher willingness to pay for music. Relationships to other variables identified were weak. Male science and computing students may pirate to a greater extent than females in the same group or male and female business stud…
33	SJW	Chiang	2008	1			6	Compare the influences of music piracy between males and females	Music	1	10	4	Collected a "random" sample of university students (methods not described) for completion of surveys on campus and in class. Dependent variables were engaging in piracy at all and proportion of music that is from file sharing. Compared independent variables between sexes as well as providing overall results. independent variables were risk of being sued, severity of penalty (size of fine), and wh…	Self reported piracy/extent of piracy	3	456	231	Students	2			1	1	Employment (yes vs. no)	12	8	Probability of engaging in file sharing	10	7	Male	231	Female	225	-0.015	0.2	-0.21	0.225	-0.073	0.147	3	8	3	Being employed or not was not associated with probability of having pirated or not	Study identifies that males and females may have different influences piracy behaviours. Males are more likely to pirate and to a greater extent. Females pirate less and have a higher willingness to pay for music. Relationships to other variables identified were weak. Male science and computing students may pirate to a greater extent than females in the same group or male and female business stud…
33	SJW	Chiang	2008	1			6	Compare the influences of music piracy between males and females	Music	1	10	4	Collected a "random" sample of university students (methods not described) for completion of surveys on campus and in class. Dependent variables were engaging in piracy at all and proportion of music that is from file sharing. Compared independent variables between sexes as well as providing overall results. independent variables were risk of being sued, severity of penalty (size of fine), and wh…	Self reported piracy/extent of piracy	3	456	231	Students	2			1	1	Campus student based on (two universities in sample)	20	7	Probability of engaging in file sharing	10	7	Male	231	Female	225	0.037	0.212	-0.155	0.207	-0.041	0.145	3	8	3	The campus students attended was not associated with the probability of having pirated music or not	Study identifies that males and females may have different influences piracy behaviours. Males are more likely to pirate and to a greater extent. Females pirate less and have a higher willingness to pay for music. Relationships to other variables identified were weak. Male science and computing students may pirate to a greater extent than females in the same group or male and female business stud…
33	SJW	Chiang	2008	1			6	Compare the influences of music piracy between males and females	Music	1	10	4	Collected a "random" sample of university students (methods not described) for completion of surveys on campus and in class. Dependent variables were engaging in piracy at all and proportion of music that is from file sharing. Compared independent variables between sexes as well as providing overall results. independent variables were risk of being sued, severity of penalty (size of fine), and wh…	Self reported piracy/extent of piracy	3	456	231	Students	2			1	1	Uni has antipiracy policies	20	7	Probability of engaging in file sharing	10	7	Male	231	Female	225	0.581	0.476	0.07	0.596	0.473	0.358	3	8	3	Antipiracy policies at a university were not associated with the probability of having pirated or not	Study identifies that males and females may have different influences piracy behaviours. Males are more likely to pirate and to a greater extent. Females pirate less and have a higher willingness to pay for music. Relationships to other variables identified were weak. Male science and computing students may pirate to a greater extent than females in the same group or male and female business stud…
33	SJW	Chiang	2008	1			6	Compare the influences of music piracy between males and females	Music	1	10	4	Collected a "random" sample of university students (methods not described) for completion of surveys on campus and in class. Dependent variables were engaging in piracy at all and proportion of music that is from file sharing. Compared independent variables between sexes as well as providing overall results. independent variables were risk of being sued, severity of penalty (size of fine), and wh…	Self reported piracy/extent of piracy	3	456	231	Students	2			1	1	Campus student based on*Uni has antipiracy policies	20	7	Probability of engaging in file sharing	10	7	Male	231	Female	225	-0.496	0.581	-0.505	0.683	0.473	0.358	3	8	3	There was no interaction effect between the campus students attended and the antipiracy policies of a university and the probability of having pirated music or not	Study identifies that males and females may have different influences piracy behaviours. Males are more likely to pirate and to a greater extent. Females pirate less and have a higher willingness to pay for music. Relationships to other variables identified were weak. Male science and computing students may pirate to a greater extent than females in the same group or male and female business stud…
33	SJW	Chiang	2008	1			6	Compare the influences of music piracy between males and females	Music	1	10	4	Collected a "random" sample of university students (methods not described) for completion of surveys on campus and in class. Dependent variables were engaging in piracy at all and proportion of music that is from file sharing. Compared independent variables between sexes as well as providing overall results. independent variables were risk of being sued, severity of penalty (size of fine), and wh…	Self reported piracy/extent of piracy	3	456	231	Students	2			1	1	Sex (male vs. female)	1	1	Probability of engaging in file sharing	10	7	Male	231	Female	225					0.216	0.131	1	8	3	Being male may be associated with a greater probability of having pirated music (p < 0.1)	Study identifies that males and females may have different influences piracy behaviours. Males are more likely to pirate and to a greater extent. Females pirate less and have a higher willingness to pay for music. Relationships to other variables identified were weak. Male science and computing students may pirate to a greater extent than females in the same group or male and female business stud…
33	SJW	Chiang	2008	1			6	Compare the influences of music piracy between males and females	Music	1	10	4	Collected a "random" sample of university students (methods not described) for completion of surveys on campus and in class. Dependent variables were engaging in piracy at all and proportion of music that is from file sharing. Compared independent variables between sexes as well as providing overall results. independent variables were risk of being sued, severity of penalty (size of fine), and wh…	Self reported piracy/extent of piracy	3	456	231	Students	2			1	1	Age	11	1	Probability of engaging in file sharing	10	7	Male	231	Female	225	-0.017	0.026	-0.6	0.024	-0.038	-0.017	2	8	3	Older age was associated with a lower probability of having pirated music or not, however this relationship was only significant for females and not males	Study identifies that males and females may have different influences piracy behaviours. Males are more likely to pirate and to a greater extent. Females pirate less and have a higher willingness to pay for music. Relationships to other variables identified were weak. Male science and computing students may pirate to a greater extent than females in the same group or male and female business stud…
33	SJW	Chiang	2008	1			6	Compare the influences of music piracy between males and females	Music	1	10	4	Collected a "random" sample of university students (methods not described) for completion of surveys on campus and in class. Dependent variables were engaging in piracy at all and proportion of music that is from file sharing. Compared independent variables between sexes as well as providing overall results. independent variables were risk of being sued, severity of penalty (size of fine), and wh…	Self reported piracy/extent of piracy	3	456	231	Students	2			1	1	Major	48	1	Probability of engaging in file sharing	10	7	Male	231	Female	225							3	8	3	No difference in probability of having pirated music or not was found depending upon taking a computer, science or business major. However, male science majors may (p < 0.1) be more likely to pirate than other students)	Study identifies that males and females may have different influences piracy behaviours. Males are more likely to pirate and to a greater extent. Females pirate less and have a higher willingness to pay for music. Relationships to other variables identified were weak. Male science and computing students may pirate to a greater extent than females in the same group or male and female business stud…
33	SJW	Chiang	2008	1			6	Compare the influences of music piracy between males and females	Music	1	10	4	Collected a "random" sample of university students (methods not described) for completion of surveys on campus and in class. Dependent variables were engaging in piracy at all and proportion of music that is from file sharing. Compared independent variables between sexes as well as providing overall results. independent variables were risk of being sued, severity of penalty (size of fine), and wh…	Self reported piracy/extent of piracy	3	456	231	Students	2			1	1	Class standing (based on Chiang 2007 refers to year group)	47	7	Probability of engaging in file sharing	10	7	Male	231	Female	225	-0.097	0.103	-0.55	0.101	-0.025	-0.097	3	8	3	Class standing was not associated with the probability of having pirated music or not	Study identifies that males and females may have different influences piracy behaviours. Males are more likely to pirate and to a greater extent. Females pirate less and have a higher willingness to pay for music. Relationships to other variables identified were weak. Male science and computing students may pirate to a greater extent than females in the same group or male and female business stud…
33	SJW	Chiang	2008	1			6	Compare the influences of music piracy between males and females	Music	1	10	4	Collected a "random" sample of university students (methods not described) for completion of surveys on campus and in class. Dependent variables were engaging in piracy at all and proportion of music that is from file sharing. Compared independent variables between sexes as well as providing overall results. independent variables were risk of being sued, severity of penalty (size of fine), and wh…	Self reported piracy/extent of piracy	3	456	231	Students	2			1	1	Race	14	1	Probability of engaging in file sharing	10	7	Male	231	Female	225							3	8	3	Race was not associated with the probability of having pirated music or not	Study identifies that males and females may have different influences piracy behaviours. Males are more likely to pirate and to a greater extent. Females pirate less and have a higher willingness to pay for music. Relationships to other variables identified were weak. Male science and computing students may pirate to a greater extent than females in the same group or male and female business stud…
33	SJW	Chiang	2008	1			6	Compare the influences of music piracy between males and females	Music	1	10	4	Collected a "random" sample of university students (methods not described) for completion of surveys on campus and in class. Dependent variables were engaging in piracy at all and proportion of music that is from file sharing. Compared independent variables between sexes as well as providing overall results. independent variables were risk of being sued, severity of penalty (size of fine), and wh…	Self reported piracy/extent of piracy	3	456	231	Students	2			1	1	Prosecution of file sharers is a fair policy	16	6	Probability of engaging in file sharing	10	7	Male	231	Female	225	-0.259	0.194	-0.171	0.19	-0.196	0.18	3	8	3	No relationship was identified whereby perceiving punishment of file shares as being unfair was associated with probability of having pirated music or not	Study identifies that males and females may have different influences piracy behaviours. Males are more likely to pirate and to a greater extent. Females pirate less and have a higher willingness to pay for music. Relationships to other variables identified were weak. Male science and computing students may pirate to a greater extent than females in the same group or male and female business stud…
33	SJW	Chiang	2008	1			6	Compare the influences of music piracy between males and females	Music	1	10	4	Collected a "random" sample of university students (methods not described) for completion of surveys on campus and in class. Dependent variables were engaging in piracy at all and proportion of music that is from file sharing. Compared independent variables between sexes as well as providing overall results. independent variables were risk of being sued, severity of penalty (size of fine), and wh…	Self reported piracy/extent of piracy	3	456	231	Students	2			1	1	Probability of being sued	13	2	Proportion of music files acquired via file sharing	10	7	Male	231	Female	225	-0.13	0.241	-0.156	0.117	-0.118	0.071	2	8	3	Perceived probability of being sued may be associated with the proportion of music pirated (p < 0.1)	Study identifies that males and females may have different influences piracy behaviours. Males are more likely to pirate and to a greater extent. Females pirate less and have a higher willingness to pay for music. Relationships to other variables identified were weak. Male science and computing students may pirate to a greater extent than females in the same group or male and female business stud…
33	SJW	Chiang	2008	1			6	Compare the influences of music piracy between males and females	Music	1	10	4	Collected a "random" sample of university students (methods not described) for completion of surveys on campus and in class. Dependent variables were engaging in piracy at all and proportion of music that is from file sharing. Compared independent variables between sexes as well as providing overall results. independent variables were risk of being sued, severity of penalty (size of fine), and wh…	Self reported piracy/extent of piracy	3	456	231	Students	2			1	1	Severity of punishment (fine)	13	2	Proportion of music files acquired via file sharing	10	7	Male	231	Female	225	-0.015	0.013	-0.015	0.013	-0.008	0.009	3	8	3	The perceived severity of punishment was not associated with the proportion of a collection based upon pirate music	Study identifies that males and females may have different influences piracy behaviours. Males are more likely to pirate and to a greater extent. Females pirate less and have a higher willingness to pay for music. Relationships to other variables identified were weak. Male science and computing students may pirate to a greater extent than females in the same group or male and female business stud…
33	SJW	Chiang	2008	1			6	Compare the influences of music piracy between males and females	Music	1	10	4	Collected a "random" sample of university students (methods not described) for completion of surveys on campus and in class. Dependent variables were engaging in piracy at all and proportion of music that is from file sharing. Compared independent variables between sexes as well as providing overall results. independent variables were risk of being sued, severity of penalty (size of fine), and wh…	Self reported piracy/extent of piracy	3	456	231	Students	2			1	1	Consider cheating in exams	16	6	Proportion of music files acquired via file sharing	10	7	Male	231	Female	225	-0.082	0.034	-0.141	0.041	-0.082	0.028	2	8	3	Considering cheating in exams was associated with having a higher proportion of a music collection be pirated music	Study identifies that males and females may have different influences piracy behaviours. Males are more likely to pirate and to a greater extent. Females pirate less and have a higher willingness to pay for music. Relationships to other variables identified were weak. Male science and computing students may pirate to a greater extent than females in the same group or male and female business stud…
33	SJW	Chiang	2008	1			6	Compare the influences of music piracy between males and females	Music	1	10	4	Collected a "random" sample of university students (methods not described) for completion of surveys on campus and in class. Dependent variables were engaging in piracy at all and proportion of music that is from file sharing. Compared independent variables between sexes as well as providing overall results. independent variables were risk of being sued, severity of penalty (size of fine), and wh…	Self reported piracy/extent of piracy	3	456	231	Students	2			1	1	Willingness to pay for legal single	8	8	Proportion of music files acquired via file sharing	10	7	Male	231	Female	225	-0.043	0.039	-0.05	0.019	-0.05	0.018	2	8	3	The higher the willingness to pay the lower the proportion of a music collection that is pirated music, however, this relationship was found to be significant only for females	Study identifies that males and females may have different influences piracy behaviours. Males are more likely to pirate and to a greater extent. Females pirate less and have a higher willingness to pay for music. Relationships to other variables identified were weak. Male science and computing students may pirate to a greater extent than females in the same group or male and female business stud…
33	SJW	Chiang	2008	1			6	Compare the influences of music piracy between males and females	Music	1	10	4	Collected a "random" sample of university students (methods not described) for completion of surveys on campus and in class. Dependent variables were engaging in piracy at all and proportion of music that is from file sharing. Compared independent variables between sexes as well as providing overall results. independent variables were risk of being sued, severity of penalty (size of fine), and wh…	Self reported piracy/extent of piracy	3	456	231	Students	2			1	1	Employment (yes vs. no)	12	8	Proportion of music files acquired via file sharing	10	7	Male	231	Female	225	0.019	0.058	-0.155	0.063	-0.048	0.044	3	8	3	Being employed or not was not associated with the proportion of a music collection that is pirated	Study identifies that males and females may have different influences piracy behaviours. Males are more likely to pirate and to a greater extent. Females pirate less and have a higher willingness to pay for music. Relationships to other variables identified were weak. Male science and computing students may pirate to a greater extent than females in the same group or male and female business stud…
33	SJW	Chiang	2008	1			6	Compare the influences of music piracy between males and females	Music	1	10	4	Collected a "random" sample of university students (methods not described) for completion of surveys on campus and in class. Dependent variables were engaging in piracy at all and proportion of music that is from file sharing. Compared independent variables between sexes as well as providing overall results. independent variables were risk of being sued, severity of penalty (size of fine), and wh…	Self reported piracy/extent of piracy	3	456	231	Students	2			1	1	Campus student based on (two universities in sample)	20	7	Proportion of music files acquired via file sharing	10	7	Male	231	Female	225	0.154	0.219	-0.066	0.061	0.008	0.063	3	8	3	The campus students attended was not associated with the proportion of a music collection that is pirated	Study identifies that males and females may have different influences piracy behaviours. Males are more likely to pirate and to a greater extent. Females pirate less and have a higher willingness to pay for music. Relationships to other variables identified were weak. Male science and computing students may pirate to a greater extent than females in the same group or male and female business stud…
33	SJW	Chiang	2008	1			6	Compare the influences of music piracy between males and females	Music	1	10	4	Collected a "random" sample of university students (methods not described) for completion of surveys on campus and in class. Dependent variables were engaging in piracy at all and proportion of music that is from file sharing. Compared independent variables between sexes as well as providing overall results. independent variables were risk of being sued, severity of penalty (size of fine), and wh…	Self reported piracy/extent of piracy	3	456	231	Students	2			1	1	Uni has antipiracy policies	20	7	Proportion of music files acquired via file sharing	10	7	Male	231	Female	225	0.21	0.117	0.147	0.194	0.194	0.096	3	8	3	Antipiracy policies at a university were not associated with the proportion of a music collection that is pirated	Study identifies that males and females may have different influences piracy behaviours. Males are more likely to pirate and to a greater extent. Females pirate less and have a higher willingness to pay for music. Relationships to other variables identified were weak. Male science and computing students may pirate to a greater extent than females in the same group or male and female business stud…
33	SJW	Chiang	2008	1			6	Compare the influences of music piracy between males and females	Music	1	10	4	Collected a "random" sample of university students (methods not described) for completion of surveys on campus and in class. Dependent variables were engaging in piracy at all and proportion of music that is from file sharing. Compared independent variables between sexes as well as providing overall results. independent variables were risk of being sued, severity of penalty (size of fine), and wh…	Self reported piracy/extent of piracy	3	456	231	Students	2			1	1	Campus student based on*Uni has antipiracy policies	20	7	Proportion of music files acquired via file sharing	10	7	Male	231	Female	225	-0.206	0.137	-0.122	0.211	-0.181	0.117	3	8	3	There was no interaction effect between which campus the student attended and the antipiracy policies of a university and the proportion of a music collection that is pirated	Study identifies that males and females may have different influences piracy behaviours. Males are more likely to pirate and to a greater extent. Females pirate less and have a higher willingness to pay for music. Relationships to other variables identified were weak. Male science and computing students may pirate to a greater extent than females in the same group or male and female business stud…
33	SJW	Chiang	2008	1			6	Compare the influences of music piracy between males and females	Music	1	10	4	Collected a "random" sample of university students (methods not described) for completion of surveys on campus and in class. Dependent variables were engaging in piracy at all and proportion of music that is from file sharing. Compared independent variables between sexes as well as providing overall results. independent variables were risk of being sued, severity of penalty (size of fine), and wh…	Self reported piracy/extent of piracy	3	456	231	Students	2			1	1	Sex (male vs. female)	1	1	Proportion of music files acquired via file sharing	10	7	Male	231	Female	225					-0.041	0.018	2	8	3	Being male was be associated with a greater proportion of a music collection that is pirated	Study identifies that males and females may have different influences piracy behaviours. Males are more likely to pirate and to a greater extent. Females pirate less and have a higher willingness to pay for music. Relationships to other variables identified were weak. Male science and computing students may pirate to a greater extent than females in the same group or male and female business stud…
33	SJW	Chiang	2008	1			6	Compare the influences of music piracy between males and females	Music	1	10	4	Collected a "random" sample of university students (methods not described) for completion of surveys on campus and in class. Dependent variables were engaging in piracy at all and proportion of music that is from file sharing. Compared independent variables between sexes as well as providing overall results. independent variables were risk of being sued, severity of penalty (size of fine), and wh…	Self reported piracy/extent of piracy	3	456	231	Students	2			1	1	Age	11	1	Proportion of music files acquired via file sharing	10	7	Male	231	Female	225	-0.01	0.005	-0.098	0.004	-0.013	0.003	2	8	3	Older age was associated with a greater proportion of a music collection being pirated	Study identifies that males and females may have different influences piracy behaviours. Males are more likely to pirate and to a greater extent. Females pirate less and have a higher willingness to pay for music. Relationships to other variables identified were weak. Male science and computing students may pirate to a greater extent than females in the same group or male and female business stud…
33	SJW	Chiang	2008	1			6	Compare the influences of music piracy between males and females	Music	1	10	4	Collected a "random" sample of university students (methods not described) for completion of surveys on campus and in class. Dependent variables were engaging in piracy at all and proportion of music that is from file sharing. Compared independent variables between sexes as well as providing overall results. independent variables were risk of being sued, severity of penalty (size of fine), and wh…	Self reported piracy/extent of piracy	3	456	231	Students	2			1	1	Major	48	1	Proportion of music files acquired via file sharing	10	7	Male	231	Female	225							4	8	3	Being a computer or science major rather than a business major may be associated with having a greater proportion of a music collection that is pirated, however this is based upon the relationship identified between male computer and science students only	Study identifies that males and females may have different influences piracy behaviours. Males are more likely to pirate and to a greater extent. Females pirate less and have a higher willingness to pay for music. Relationships to other variables identified were weak. Male science and computing students may pirate to a greater extent than females in the same group or male and female business stud…
33	SJW	Chiang	2008	1			6	Compare the influences of music piracy between males and females	Music	1	10	4	Collected a "random" sample of university students (methods not described) for completion of surveys on campus and in class. Dependent variables were engaging in piracy at all and proportion of music that is from file sharing. Compared independent variables between sexes as well as providing overall results. independent variables were risk of being sued, severity of penalty (size of fine), and wh…	Self reported piracy/extent of piracy	3	456	231	Students	2			1	1	Class standing (based on Chiang 2007 refers to year group)	47	7	Proportion of music files acquired via file sharing	10	7	Male	231	Female	225	-0.033	0.028	-0.017	0.028	-0.019	0.02	3	8	3	Class standing was not associated with the proportion of a music collection that is pirated	Study identifies that males and females may have different influences piracy behaviours. Males are more likely to pirate and to a greater extent. Females pirate less and have a higher willingness to pay for music. Relationships to other variables identified were weak. Male science and computing students may pirate to a greater extent than females in the same group or male and female business stud…
33	SJW	Chiang	2008	1			6	Compare the influences of music piracy between males and females	Music	1	10	4	Collected a "random" sample of university students (methods not described) for completion of surveys on campus and in class. Dependent variables were engaging in piracy at all and proportion of music that is from file sharing. Compared independent variables between sexes as well as providing overall results. independent variables were risk of being sued, severity of penalty (size of fine), and wh…	Self reported piracy/extent of piracy	3	456	231	Students	2			1	1	Race	14	1	Proportion of music files acquired via file sharing	10	7	Male	231	Female	225							4	8	3	Being Asian was associated with having a greater proportion of a music collection be pirated, with this relationship being stronger for male Asian students	Study identifies that males and females may have different influences piracy behaviours. Males are more likely to pirate and to a greater extent. Females pirate less and have a higher willingness to pay for music. Relationships to other variables identified were weak. Male science and computing students may pirate to a greater extent than females in the same group or male and female business stud…
35	SJW	Chiou	2005	1		Includes data on purchase of CDs which, although meeting exclusion criteria, is taken for the sake of transparency and to permit comparison with downloaded data. Pirate CD data presented in Group 1 column	1	Determine the antecedents of music piracy	Music	1	10	4	High school students from Taiwan completed questionnaires in class. Dependent variables were intentions to download or distribute music files online and intention to purchase a pirated CD. Independent variables were attributive satisfaction (enjoyment of legally owned CDs), signer idolisation, risk of prosecution, perceived magnitude of consequence for being caught, perceived social consensus, an…	Intent to purchase pirate CD/download or distribute music online	3	207		Taiwanese high school students	1	16.6	Mean	1	4	Attributive satisfaction (enjoyment of owned CDs)	44	23	Attitude regarding piracy	18	3	Pirate CD purchase				-0.1	-0.163			-0.21	-3.18	1	8	6	Those that receive greater value from their legal CD purchases have less favourable attitudes toward piracy (and also illegal CD purchases)	This study identified that the benefits participants received from legal CD purchases were a key determinant of anti-piracy attitudes. Emphasising the benefits is therefore a strategy to combat piracy. The likelihood and severity of the consequences of capture also impacted upon attitudes toward piracy. Idolising a band and feeling close to them did not impact upon attitudes toward piracy, but fe…
35	SJW	Chiou	2005	1		Includes data on purchase of CDs which, although meeting exclusion criteria, is taken for the sake of transparency and to permit comparison with downloaded data. Pirate CD data presented in Group 1 column	1	Determine the antecedents of music piracy	Music	1	10	4	High school students from Taiwan completed questionnaires in class. Dependent variables were intentions to download or distribute music files online and intention to purchase a pirated CD. Independent variables were attributive satisfaction (enjoyment of legally owned CDs), signer idolisation, risk of prosecution, perceived magnitude of consequence for being caught, perceived social consensus, an…	Intent to purchase pirate CD/download or distribute music online	3	207		Taiwanese high school students	1	16.6	Mean	1	4	Artist idolization	33	15	Attitude regarding piracy	18	3					-0.12	-0.196			-0.05	-0.78	3	8	6	No relationship was identified between idolizing an artist and attitudes toward piracy (although a relationship was found suggesting illegal purchases of CDs were considered less favourable under this condition)	This study identified that the benefits participants received from legal CD purchases were a key determinant of anti-piracy attitudes. Emphasising the benefits is therefore a strategy to combat piracy. The likelihood and severity of the consequences of capture also impacted upon attitudes toward piracy. Idolising a band and feeling close to them did not impact upon attitudes toward piracy, but fe…
35	SJW	Chiou	2005	1		Includes data on purchase of CDs which, although meeting exclusion criteria, is taken for the sake of transparency and to permit comparison with downloaded data. Pirate CD data presented in Group 1 column	1	Determine the antecedents of music piracy	Music	1	10	4	High school students from Taiwan completed questionnaires in class. Dependent variables were intentions to download or distribute music files online and intention to purchase a pirated CD. Independent variables were attributive satisfaction (enjoyment of legally owned CDs), signer idolisation, risk of prosecution, perceived magnitude of consequence for being caught, perceived social consensus, an…	Intent to purchase pirate CD/download or distribute music online	3	207		Taiwanese high school students	1	16.6	Mean	1	4	perceived prosecution risk	13	2	Attitude regarding piracy	18	3					-0.13	-2.09			-0.31	-4.91	1	8	6	Greater perceived risk of prosecution was associated with less favourable attitudes toward piracy	This study identified that the benefits participants received from legal CD purchases were a key determinant of anti-piracy attitudes. Emphasising the benefits is therefore a strategy to combat piracy. The likelihood and severity of the consequences of capture also impacted upon attitudes toward piracy. Idolising a band and feeling close to them did not impact upon attitudes toward piracy, but fe…
35	SJW	Chiou	2005	1		Includes data on purchase of CDs which, although meeting exclusion criteria, is taken for the sake of transparency and to permit comparison with downloaded data. Pirate CD data presented in Group 1 column	1	Determine the antecedents of music piracy	Music	1	10	4	High school students from Taiwan completed questionnaires in class. Dependent variables were intentions to download or distribute music files online and intention to purchase a pirated CD. Independent variables were attributive satisfaction (enjoyment of legally owned CDs), signer idolisation, risk of prosecution, perceived magnitude of consequence for being caught, perceived social consensus, an…	Intent to purchase pirate CD/download or distribute music online	3	207		Taiwanese high school students	1	16.6	Mean	1	4	perceived magnitude of consequence	13	2	Attitude regarding piracy	18	3					-0.29	-4.07			-0.12	-1.67	3	8	6	There was some indication that the consequences of piracy were associated with less favourable attitudes toward piracy, however risk of capture was more strongly associated. (The reverse was true with pirate CD purchases where consequences were more strongly related than risk of capture)	This study identified that the benefits participants received from legal CD purchases were a key determinant of anti-piracy attitudes. Emphasising the benefits is therefore a strategy to combat piracy. The likelihood and severity of the consequences of capture also impacted upon attitudes toward piracy. Idolising a band and feeling close to them did not impact upon attitudes toward piracy, but fe…
35	SJW	Chiou	2005	1		Includes data on purchase of CDs which, although meeting exclusion criteria, is taken for the sake of transparency and to permit comparison with downloaded data. Pirate CD data presented in Group 1 column	1	Determine the antecedents of music piracy	Music	1	10	4	High school students from Taiwan completed questionnaires in class. Dependent variables were intentions to download or distribute music files online and intention to purchase a pirated CD. Independent variables were attributive satisfaction (enjoyment of legally owned CDs), signer idolisation, risk of prosecution, perceived magnitude of consequence for being caught, perceived social consensus, an…	Intent to purchase pirate CD/download or distribute music online	3	207		Taiwanese high school students	1	16.6	Mean	1	4	Perceived social consensus	20	7	Attitude regarding piracy	18	3					-0.18	-2.8			-0.11	-1.63	3	8	6	There was some evidence that the anti piracy social norms regarding were related to negative attitudes about piracy	This study identified that the benefits participants received from legal CD purchases were a key determinant of anti-piracy attitudes. Emphasising the benefits is therefore a strategy to combat piracy. The likelihood and severity of the consequences of capture also impacted upon attitudes toward piracy. Idolising a band and feeling close to them did not impact upon attitudes toward piracy, but fe…
35	SJW	Chiou	2005	1		Includes data on purchase of CDs which, although meeting exclusion criteria, is taken for the sake of transparency and to permit comparison with downloaded data. Pirate CD data presented in Group 1 column	1	Determine the antecedents of music piracy	Music	1	10	4	High school students from Taiwan completed questionnaires in class. Dependent variables were intentions to download or distribute music files online and intention to purchase a pirated CD. Independent variables were attributive satisfaction (enjoyment of legally owned CDs), signer idolisation, risk of prosecution, perceived magnitude of consequence for being caught, perceived social consensus, an…	Intent to purchase pirate CD/download or distribute music online	3	207		Taiwanese high school students	1	16.6	Mean	1	4	perceived proximity (empathy and closeness to artist)	113	15	Attitude regarding piracy	18	3					-0.16	-2.51			-0.08	-1.3	3	8	6	Evidence was weak to suggest that the closer fans identified with an artists then the more negative their view regarding piracy was. (This relationship was stronger when considering illegal CD purchases). The lack of effect on attitude versus the found effect on intent suggests that perceived proximity reduces the intent to engage in potentially harmful behaviours but does not influence wider att…	This study identified that the benefits participants received from legal CD purchases were a key determinant of anti-piracy attitudes. Emphasising the benefits is therefore a strategy to combat piracy. The likelihood and severity of the consequences of capture also impacted upon attitudes toward piracy. Idolising a band and feeling close to them did not impact upon attitudes toward piracy, but fe…
35	SJW	Chiou	2005	1		Includes data on purchase of CDs which, although meeting exclusion criteria, is taken for the sake of transparency and to permit comparison with downloaded data. Pirate CD data presented in Group 1 column	1	Determine the antecedents of music piracy	Music	1	10	4	High school students from Taiwan completed questionnaires in class. Dependent variables were intentions to download or distribute music files online and intention to purchase a pirated CD. Independent variables were attributive satisfaction (enjoyment of legally owned CDs), signer idolisation, risk of prosecution, perceived magnitude of consequence for being caught, perceived social consensus, an…	Intent to purchase pirate CD/download or distribute music online	3	207		Taiwanese high school students	1	16.6	Mean	1	4	Artist idolization	33	15	Attitude regarding piracy	18	3					-0.13	-1.96			-0.05	-0.8	3	8	6	No relationship was found between idolising an artist and intent to pirate music. (The relationship was stronger when considering illegal CD purchases.)	This study identified that the benefits participants received from legal CD purchases were a key determinant of anti-piracy attitudes. Emphasising the benefits is therefore a strategy to combat piracy. The likelihood and severity of the consequences of capture also impacted upon attitudes toward piracy. Idolising a band and feeling close to them did not impact upon attitudes toward piracy, but fe…
35	SJW	Chiou	2005	1		Includes data on purchase of CDs which, although meeting exclusion criteria, is taken for the sake of transparency and to permit comparison with downloaded data. Pirate CD data presented in Group 1 column	1	Determine the antecedents of music piracy	Music	1	10	4	High school students from Taiwan completed questionnaires in class. Dependent variables were intentions to download or distribute music files online and intention to purchase a pirated CD. Independent variables were attributive satisfaction (enjoyment of legally owned CDs), signer idolisation, risk of prosecution, perceived magnitude of consequence for being caught, perceived social consensus, an…	Intent to purchase pirate CD/download or distribute music online	3	207		Taiwanese high school students	1	16.6	Mean	1	4	perceived proximity (empathy and closeness to artist)	113	15	Attitude regarding piracy	18	3					-0.12	-1.8			-0.26	-4.13	1	8	6	Fans that feel closer to an artist had lower intent to pirate music (including by buying an illegal CD although the relationship was less strong). The lack of effect on attitude versus the found effect on intent suggests that perceived proximity reduces the intent to engage in potentially harmful behaviours but does not influence wider attitudes toward piracy.	This study identified that the benefits participants received from legal CD purchases were a key determinant of anti-piracy attitudes. Emphasising the benefits is therefore a strategy to combat piracy. The likelihood and severity of the consequences of capture also impacted upon attitudes toward piracy. Idolising a band and feeling close to them did not impact upon attitudes toward piracy, but fe…
35	SJW	Chiou	2005	1		Includes data on purchase of CDs which, although meeting exclusion criteria, is taken for the sake of transparency and to permit comparison with downloaded data. Pirate CD data presented in Group 1 column	1	Determine the antecedents of music piracy	Music	1	10	4	High school students from Taiwan completed questionnaires in class. Dependent variables were intentions to download or distribute music files online and intention to purchase a pirated CD. Independent variables were attributive satisfaction (enjoyment of legally owned CDs), signer idolisation, risk of prosecution, perceived magnitude of consequence for being caught, perceived social consensus, an…	Intent to purchase pirate CD/download or distribute music online	3	207		Taiwanese high school students	1	16.6	Mean	1	4	Attitude about piracy	25	12	Attitude regarding piracy	18	3					3	4.19			0.41	6.64	2	8	6	Anti piracy attitudes were associated with less intent to pirate music (or buy an illegal CD)	This study identified that the benefits participants received from legal CD purchases were a key determinant of anti-piracy attitudes. Emphasising the benefits is therefore a strategy to combat piracy. The likelihood and severity of the consequences of capture also impacted upon attitudes toward piracy. Idolising a band and feeling close to them did not impact upon attitudes toward piracy, but fe…
36	SJW	Chiou	2011	1			1	Determine whether culture, adoration of artists, or perceived risk impact upon attitudes and intentions toward music piracy	Music	1	10	4	Participants (graduate and undergraduate students - not international students) from Taiwan and the US were given a vignette in which "Allen" has the opportunity to download music illegally, but a probability of getting caught (70% chance, 1 in 50 chance, or 1 in 10000 chance). Between subject design with 2 (US or Taiwan) x 2 (Allen is a hard-core fan of a band he can download music from or just …	Attitudes and intentions toward piracy	3	471	164	US and Taiwanese university students (grad and undergrad)	2	23.29	Mean of US and Taiwanese sample	1	1	Perceived risk (high, medium, low)	13	2	Protagonists attitude toward music piracy	18	3	Low		High						46.966	0.001	1	10	8	The lower the risk of getting caught the higher were pro piracy attitudes	Study identifies that key factors for influencing attitudes and intent to pirate music are perceived risk and collectivist vs. individualist cultures. However, artists adoration did not have a significant impact upon attitudes or intentions. One effect that may be found is that when the risk of capture is low, US participants may have less favourable attitudes toward piracy of preferred artists i…
36	SJW	Chiou	2011	1			1	Determine whether culture, adoration of artists, or perceived risk impact upon attitudes and intentions toward music piracy	Music	1	10	4	Participants (graduate and undergraduate students - not international students) from Taiwan and the US were given a vignette in which "Allen" has the opportunity to download music illegally, but a probability of getting caught (70% chance, 1 in 50 chance, or 1 in 10000 chance). Between subject design with 2 (US or Taiwan) x 2 (Allen is a hard-core fan of a band he can download music from or just …	Attitudes and intentions toward piracy	3	471	164	US and Taiwanese university students (grad and undergrad)	2	23.29	Mean of US and Taiwanese sample	1	1	Artist adoration (yes vs. no)	33	15	Protagonists attitude toward music piracy	18	3	Adoration		No adoration						1.4	237	3	10	8	No effect of artist adoration was identified.	Study identifies that key factors for influencing attitudes and intent to pirate music are perceived risk and collectivist vs. individualist cultures. However, artists adoration did not have a significant impact upon attitudes or intentions. One effect that may be found is that when the risk of capture is low, US participants may have less favourable attitudes toward piracy of preferred artists i…
36	SJW	Chiou	2011	1			1	Determine whether culture, adoration of artists, or perceived risk impact upon attitudes and intentions toward music piracy	Music	1	10	4	Participants (graduate and undergraduate students - not international students) from Taiwan and the US were given a vignette in which "Allen" has the opportunity to download music illegally, but a probability of getting caught (70% chance, 1 in 50 chance, or 1 in 10000 chance). Between subject design with 2 (US or Taiwan) x 2 (Allen is a hard-core fan of a band he can download music from or just …	Attitudes and intentions toward piracy	3	471	164	US and Taiwanese university students (grad and undergrad)	2	23.29	Mean of US and Taiwanese sample	1	1	Culture (collectivism-individualism)	20	7	Protagonists attitude toward music piracy	18	3	Collectivist		Individualistic		3.76		3.29		25.761	0.001	1	10	8	Participants from the collectivist culture of Taiwan had more favourable attitudes toward piracy compared to those from the US	Study identifies that key factors for influencing attitudes and intent to pirate music are perceived risk and collectivist vs. individualist cultures. However, artists adoration did not have a significant impact upon attitudes or intentions. One effect that may be found is that when the risk of capture is low, US participants may have less favourable attitudes toward piracy of preferred artists i…
36	SJW	Chiou	2011	1			1	Determine whether culture, adoration of artists, or perceived risk impact upon attitudes and intentions toward music piracy	Music	1	10	4	Participants (graduate and undergraduate students - not international students) from Taiwan and the US were given a vignette in which "Allen" has the opportunity to download music illegally, but a probability of getting caught (70% chance, 1 in 50 chance, or 1 in 10000 chance). Between subject design with 2 (US or Taiwan) x 2 (Allen is a hard-core fan of a band he can download music from or just …	Attitudes and intentions toward piracy	3	471	164	US and Taiwanese university students (grad and undergrad)	2	23.29	Mean of US and Taiwanese sample	1	1	Perceived risk*artist adoration	13, 33	2, 15	Protagonists attitude toward music piracy	18	3									2.248	0.107	4	10	8	There was no significant interaction effect whereby idolatry of an artist had a different relationship with attitudes depending upon the level of risk associated with piracy	Study identifies that key factors for influencing attitudes and intent to pirate music are perceived risk and collectivist vs. individualist cultures. However, artists adoration did not have a significant impact upon attitudes or intentions. One effect that may be found is that when the risk of capture is low, US participants may have less favourable attitudes toward piracy of preferred artists i…
36	SJW	Chiou	2011	1			1	Determine whether culture, adoration of artists, or perceived risk impact upon attitudes and intentions toward music piracy	Music	1	10	4	Participants (graduate and undergraduate students - not international students) from Taiwan and the US were given a vignette in which "Allen" has the opportunity to download music illegally, but a probability of getting caught (70% chance, 1 in 50 chance, or 1 in 10000 chance). Between subject design with 2 (US or Taiwan) x 2 (Allen is a hard-core fan of a band he can download music from or just …	Attitudes and intentions toward piracy	3	471	164	US and Taiwanese university students (grad and undergrad)	2	23.29	Mean of US and Taiwanese sample	1	1	Perceived risk*culture	13, 20	2, 7	Protagonists attitude toward music piracy	18	3									7.179	0.001	4	10	8	There was a significant interaction effect whereby US students were no more susceptible to low and medium risk categories while Taiwanese students had different attitudes at all levels of risk. This is explained US students being more aware of punishments for piracy and so artificially altering low levels of risk has a lesser effect due to their actual experiences and knowledge	Study identifies that key factors for influencing attitudes and intent to pirate music are perceived risk and collectivist vs. individualist cultures. However, artists adoration did not have a significant impact upon attitudes or intentions. One effect that may be found is that when the risk of capture is low, US participants may have less favourable attitudes toward piracy of preferred artists i…
36	SJW	Chiou	2011	1			1	Determine whether culture, adoration of artists, or perceived risk impact upon attitudes and intentions toward music piracy	Music	1	10	4	Participants (graduate and undergraduate students - not international students) from Taiwan and the US were given a vignette in which "Allen" has the opportunity to download music illegally, but a probability of getting caught (70% chance, 1 in 50 chance, or 1 in 10000 chance). Between subject design with 2 (US or Taiwan) x 2 (Allen is a hard-core fan of a band he can download music from or just …	Attitudes and intentions toward piracy	3	471	164	US and Taiwanese university students (grad and undergrad)	2	23.29	Mean of US and Taiwanese sample	1	1	Artist adoration*culture	20, 33	7, 15	Protagonists attitude toward music piracy	18	3									0.07	0.792	4	10	8	Artist adoration and culture did not interact to influence attitudes toward piracy	Study identifies that key factors for influencing attitudes and intent to pirate music are perceived risk and collectivist vs. individualist cultures. However, artists adoration did not have a significant impact upon attitudes or intentions. One effect that may be found is that when the risk of capture is low, US participants may have less favourable attitudes toward piracy of preferred artists i…
36	SJW	Chiou	2011	1			1	Determine whether culture, adoration of artists, or perceived risk impact upon attitudes and intentions toward music piracy	Music	1	10	4	Participants (graduate and undergraduate students - not international students) from Taiwan and the US were given a vignette in which "Allen" has the opportunity to download music illegally, but a probability of getting caught (70% chance, 1 in 50 chance, or 1 in 10000 chance). Between subject design with 2 (US or Taiwan) x 2 (Allen is a hard-core fan of a band he can download music from or just …	Attitudes and intentions toward piracy	3	471	164	US and Taiwanese university students (grad and undergrad)	2	23.29	Mean of US and Taiwanese sample	1	1	Perceived risk*artist adoration*culture	13, 20, 33	2, 7, 15	Protagonists attitude toward music piracy	18	3									4.282	0.014	4	10	8	There was a three way interaction whereby US respondents but not Taiwanese respondents had less positive attitudes toward piracy when artist adoration was high but risk of being caught was low, this was not found for Taiwanese participants. This suggests slightly greater concern in the US regarding the rights of preferred artists when other sanctions are not in place. therefore appealing to this …	Study identifies that key factors for influencing attitudes and intent to pirate music are perceived risk and collectivist vs. individualist cultures. However, artists adoration did not have a significant impact upon attitudes or intentions. One effect that may be found is that when the risk of capture is low, US participants may have less favourable attitudes toward piracy of preferred artists i…
36	SJW	Chiou	2011	1			1	Determine whether culture, adoration of artists, or perceived risk impact upon attitudes and intentions toward music piracy	Music	1	10	4	Participants (graduate and undergraduate students - not international students) from Taiwan and the US were given a vignette in which "Allen" has the opportunity to download music illegally, but a probability of getting caught (70% chance, 1 in 50 chance, or 1 in 10000 chance). Between subject design with 2 (US or Taiwan) x 2 (Allen is a hard-core fan of a band he can download music from or just …	Attitudes and intentions toward piracy	3	471	164	US and Taiwanese university students (grad and undergrad)	2	23.29	Mean of US and Taiwanese sample	1	1	Perceived risk (high, medium, low)	13	2	Protagonists intent to commit music piracy	8	5	Low		High						58.893	0.001	1	10	8	The lower the risk of getting caught the higher were pro piracy intentions	Study identifies that key factors for influencing attitudes and intent to pirate music are perceived risk and collectivist vs. individualist cultures. However, artists adoration did not have a significant impact upon attitudes or intentions. One effect that may be found is that when the risk of capture is low, US participants may have less favourable attitudes toward piracy of preferred artists i…
36	SJW	Chiou	2011	1			1	Determine whether culture, adoration of artists, or perceived risk impact upon attitudes and intentions toward music piracy	Music	1	10	4	Participants (graduate and undergraduate students - not international students) from Taiwan and the US were given a vignette in which "Allen" has the opportunity to download music illegally, but a probability of getting caught (70% chance, 1 in 50 chance, or 1 in 10000 chance). Between subject design with 2 (US or Taiwan) x 2 (Allen is a hard-core fan of a band he can download music from or just …	Attitudes and intentions toward piracy	3	471	164	US and Taiwanese university students (grad and undergrad)	2	23.29	Mean of US and Taiwanese sample	1	1	Artist adoration (yes vs. no)	33	15	Protagonists intent to commit music piracy	8	5	Adoration		No adoration						0.992	0.32	3	10	8	Artist adoration was not associated with intent to pirate music	Study identifies that key factors for influencing attitudes and intent to pirate music are perceived risk and collectivist vs. individualist cultures. However, artists adoration did not have a significant impact upon attitudes or intentions. One effect that may be found is that when the risk of capture is low, US participants may have less favourable attitudes toward piracy of preferred artists i…
36	SJW	Chiou	2011	1			1	Determine whether culture, adoration of artists, or perceived risk impact upon attitudes and intentions toward music piracy	Music	1	10	4	Participants (graduate and undergraduate students - not international students) from Taiwan and the US were given a vignette in which "Allen" has the opportunity to download music illegally, but a probability of getting caught (70% chance, 1 in 50 chance, or 1 in 10000 chance). Between subject design with 2 (US or Taiwan) x 2 (Allen is a hard-core fan of a band he can download music from or just …	Attitudes and intentions toward piracy	3	471	164	US and Taiwanese university students (grad and undergrad)	2	23.29	Mean of US and Taiwanese sample	1	1	Culture (collectivism-individualism)	20	7	Protagonists intent to commit music piracy	8	5	Collectivist		Individualistic		3.74		3.37		13.533	0.001	1	10	8	Those from a more collectivist culture had greater intent to pirate music	Study identifies that key factors for influencing attitudes and intent to pirate music are perceived risk and collectivist vs. individualist cultures. However, artists adoration did not have a significant impact upon attitudes or intentions. One effect that may be found is that when the risk of capture is low, US participants may have less favourable attitudes toward piracy of preferred artists i…
36	SJW	Chiou	2011	1			1	Determine whether culture, adoration of artists, or perceived risk impact upon attitudes and intentions toward music piracy	Music	1	10	4	Participants (graduate and undergraduate students - not international students) from Taiwan and the US were given a vignette in which "Allen" has the opportunity to download music illegally, but a probability of getting caught (70% chance, 1 in 50 chance, or 1 in 10000 chance). Between subject design with 2 (US or Taiwan) x 2 (Allen is a hard-core fan of a band he can download music from or just …	Attitudes and intentions toward piracy	3	471	164	US and Taiwanese university students (grad and undergrad)	2	23.29	Mean of US and Taiwanese sample	1	1	Perceived risk*artist adoration	13, 33	2, 15	Protagonists intent to commit music piracy	8	5									1.452	0.235	4	10	8	There was no interaction effect between artist adoration and perceived risk upon intent to pirate music	Study identifies that key factors for influencing attitudes and intent to pirate music are perceived risk and collectivist vs. individualist cultures. However, artists adoration did not have a significant impact upon attitudes or intentions. One effect that may be found is that when the risk of capture is low, US participants may have less favourable attitudes toward piracy of preferred artists i…
36	SJW	Chiou	2011	1			1	Determine whether culture, adoration of artists, or perceived risk impact upon attitudes and intentions toward music piracy	Music	1	10	4	Participants (graduate and undergraduate students - not international students) from Taiwan and the US were given a vignette in which "Allen" has the opportunity to download music illegally, but a probability of getting caught (70% chance, 1 in 50 chance, or 1 in 10000 chance). Between subject design with 2 (US or Taiwan) x 2 (Allen is a hard-core fan of a band he can download music from or just …	Attitudes and intentions toward piracy	3	471	164	US and Taiwanese university students (grad and undergrad)	2	23.29	Mean of US and Taiwanese sample	1	1	Perceived risk*culture	13, 20	2, 7	Protagonists intent to commit music piracy	8	5									2.589	0.076	4	10	8	There was some evidence of an interaction effect between culture and perceived risk impact upon intent to pirate music but data is not presented to analyse this more closely because p is > 0.05).	Study identifies that key factors for influencing attitudes and intent to pirate music are perceived risk and collectivist vs. individualist cultures. However, artists adoration did not have a significant impact upon attitudes or intentions. One effect that may be found is that when the risk of capture is low, US participants may have less favourable attitudes toward piracy of preferred artists i…
36	SJW	Chiou	2011	1			1	Determine whether culture, adoration of artists, or perceived risk impact upon attitudes and intentions toward music piracy	Music	1	10	4	Participants (graduate and undergraduate students - not international students) from Taiwan and the US were given a vignette in which "Allen" has the opportunity to download music illegally, but a probability of getting caught (70% chance, 1 in 50 chance, or 1 in 10000 chance). Between subject design with 2 (US or Taiwan) x 2 (Allen is a hard-core fan of a band he can download music from or just …	Attitudes and intentions toward piracy	3	471	164	US and Taiwanese university students (grad and undergrad)	2	23.29	Mean of US and Taiwanese sample	1	1	Artist adoration*culture	20, 33	7, 15	Protagonists intent to commit music piracy	8	5									1.623	0.203	4	10	8	There was no evidence for an interaction effect of artist adoration and culture upon intent to pirate music	Study identifies that key factors for influencing attitudes and intent to pirate music are perceived risk and collectivist vs. individualist cultures. However, artists adoration did not have a significant impact upon attitudes or intentions. One effect that may be found is that when the risk of capture is low, US participants may have less favourable attitudes toward piracy of preferred artists i…
36	SJW	Chiou	2011	1			1	Determine whether culture, adoration of artists, or perceived risk impact upon attitudes and intentions toward music piracy	Music	1	10	4	Participants (graduate and undergraduate students - not international students) from Taiwan and the US were given a vignette in which "Allen" has the opportunity to download music illegally, but a probability of getting caught (70% chance, 1 in 50 chance, or 1 in 10000 chance). Between subject design with 2 (US or Taiwan) x 2 (Allen is a hard-core fan of a band he can download music from or just …	Attitudes and intentions toward piracy	3	471	164	US and Taiwanese university students (grad and undergrad)	2	23.29	Mean of US and Taiwanese sample	1	1	Perceived risk*artist adoration*culture	13, 20, 33	2, 7, 15	Protagonists intent to commit music piracy	8	5									1.337	0.264	4	10	8	No evidence was found for a three way interaction between artist adoration, risk, and culture. This contrasts with the effect of these variables upon attitudes implying those in the US may consider it more unfair to download music from artists they like in the absence of other sanctions but this doe snot impact upon their intent to engage in the behaviour.	Study identifies that key factors for influencing attitudes and intent to pirate music are perceived risk and collectivist vs. individualist cultures. However, artists adoration did not have a significant impact upon attitudes or intentions. One effect that may be found is that when the risk of capture is low, US participants may have less favourable attitudes toward piracy of preferred artists i…
38	HJM	Chullasang	2009	1			6	Identify factors influencing intention to pirate software and digital media in Thailand	Software and digital media	7	10	4	Questionnaire distributed online to university students and Thai communities. Independent variables - attitude (based on Ajzen (2006)), subjective norms (based on Ajzen (1991)), perceived behavioural control (based on Ajzen (2006)), past behaviour (based on Cronan and Al-Rafee (2008)), behavioural intentions (based on Ajzen (2006)). Dependent variable was piracy behaviour (based on Ajzen (2006)).…	Self reported piracy	3	355	146	University students and general population	2, 3	28	Mid point of most populous group	1	6	Attitude	25	12	Intention to pirate	8	5									0.301	6.944	1	8	6	Attitude is significantly associated with more positive behavioural intentions to pirate digital media.	Study found attitude, subjective norms, perceived behavioural control and past behaviour are significantly associated with behavioural intentions to pirate digital media. Behavioural intentions to pirate digital media was significantly associated with piracy behaviour towards digital media and accounted for 25.8% of the total variance.
38	HJM	Chullasang	2009	1			6	Identify factors influencing intention to pirate software and digital media in Thailand	Software and digital media	7	10	4	Questionnaire distributed online to university students and Thai communities. Independent variables - attitude (based on Ajzen (2006)), subjective norms (based on Ajzen (1991)), perceived behavioural control (based on Ajzen (2006)), past behaviour (based on Cronan and Al-Rafee (2008)), behavioural intentions (based on Ajzen (2006)). Dependent variable was piracy behaviour (based on Ajzen (2006)).…	Self reported piracy	3	355	146	University students and general population	2, 3	28	Mid point of most populous group	1	6	Subjective norms	20	7	Intention to pirate	8	5									0.212	4.983	1	8	6	Subjective norms are significantly associated with more positive behavioural intentions to pirate digital media.	Study found attitude, subjective norms, perceived behavioural control and past behaviour are significantly associated with behavioural intentions to pirate digital media. Behavioural intentions to pirate digital media was significantly associated with piracy behaviour towards digital media and accounted for 25.8% of the total variance.
38	HJM	Chullasang	2009	1			6	Identify factors influencing intention to pirate software and digital media in Thailand	Software and digital media	7	10	4	Questionnaire distributed online to university students and Thai communities. Independent variables - attitude (based on Ajzen (2006)), subjective norms (based on Ajzen (1991)), perceived behavioural control (based on Ajzen (2006)), past behaviour (based on Cronan and Al-Rafee (2008)), behavioural intentions (based on Ajzen (2006)). Dependent variable was piracy behaviour (based on Ajzen (2006)).…	Self reported piracy	3	355	146	University students and general population	2, 3	28	Mid point of most populous group	1	6	Perceived behavioural control	30	3	Intention to pirate	8	5									0.239	5.394	1	8	6	Perceived behavioural control is significantly associated with more positive behavioural intentions to pirate digital media.	Study found attitude, subjective norms, perceived behavioural control and past behaviour are significantly associated with behavioural intentions to pirate digital media. Behavioural intentions to pirate digital media was significantly associated with piracy behaviour towards digital media and accounted for 25.8% of the total variance.
38	HJM	Chullasang	2009	1			6	Identify factors influencing intention to pirate software and digital media in Thailand	Software and digital media	7	10	4	Questionnaire distributed online to university students and Thai communities. Independent variables - attitude (based on Ajzen (2006)), subjective norms (based on Ajzen (1991)), perceived behavioural control (based on Ajzen (2006)), past behaviour (based on Cronan and Al-Rafee (2008)), behavioural intentions (based on Ajzen (2006)). Dependent variable was piracy behaviour (based on Ajzen (2006)).…	Self reported piracy	3	355	146	University students and general population	2, 3	28	Mid point of most populous group	1	6	Past behaviour	35	17	Intention to pirate	8	5									0.33	7.234	1	8	6	Past behaviour is significantly associated with more positive behavioural intentions to pirate digital media.	Study found attitude, subjective norms, perceived behavioural control and past behaviour are significantly associated with behavioural intentions to pirate digital media. Behavioural intentions to pirate digital media was significantly associated with piracy behaviour towards digital media and accounted for 25.8% of the total variance.
38	HJM	Chullasang	2009	1			6	Identify factors influencing intention to pirate software and digital media in Thailand	Software and digital media	7	10	4	Questionnaire distributed online to university students and Thai communities. Independent variables - attitude (based on Ajzen (2006)), subjective norms (based on Ajzen (1991)), perceived behavioural control (based on Ajzen (2006)), past behaviour (based on Cronan and Al-Rafee (2008)), behavioural intentions (based on Ajzen (2006)). Dependent variable was piracy behaviour (based on Ajzen (2006)).…	Self reported piracy	3	355	146	University students and general population	2, 3	28	Mid point of most populous group	1	6	Intention to pirate	31	14	Piracy behaviour	10	7									0.508	11.069	1	8	6	Behavioural intention to pirate digital media is significantly associated with more positive piracy behaviour	Study found attitude, subjective norms, perceived behavioural control and past behaviour are significantly associated with behavioural intentions to pirate digital media. Behavioural intentions to pirate digital media was significantly associated with piracy behaviour towards digital media and accounted for 25.8% of the total variance.
38	HJM	Chullasang	2009	1			6	Identify factors influencing intention to pirate software and digital media in Thailand	Software and digital media	7	10	4	Questionnaire distributed online to university students and Thai communities. Independent variables - attitude (based on Ajzen (2006)), subjective norms (based on Ajzen (1991)), perceived behavioural control (based on Ajzen (2006)), past behaviour (based on Cronan and Al-Rafee (2008)), behavioural intentions (based on Ajzen (2006)). Dependent variable was piracy behaviour (based on Ajzen (2006)).…	Self reported piracy	3	355	146	University students and general population	2, 3	28	Mid point of most populous group	1	6	Theory of planned behaviour	34	13	Piracy behaviour	10	7									25.8		4	9		The model (theory of planned behaviour) accounted for 25.8% of the total variance of piracy behaviour towards digital media.	Study found attitude, subjective norms, perceived behavioural control and past behaviour are significantly associated with behavioural intentions to pirate digital media. Behavioural intentions to pirate digital media was significantly associated with piracy behaviour towards digital media and accounted for 25.8% of the total variance.
39	HJM	Cockrill	2012	1		Participants split into 4 groups depending on past pirating behaviour - I duplicated data with 2 groups of participants per section. Main results are for the base model.	3	Investigate factors contributing to intentions to pirate for four different types of pirates - angels, receivers, chancers and devils.	DVD	10	10	4	Paper questionnaires administered to UK students during class and UK population through a market research agency. Participants split into four groups depending on their pirating behaviour. Angels - do not pirate at all. Receivers - receive pirated material but do not pirate themselves - passive pirates. Chancers - pirate but no more than once every 3 months. Devils - pirate a lot. Independent var…	Self Reported piracy and piracy intentions	3	482	255	University Students and general population	2, 3	25.69	Mean of categories	2	4	Ethics	16	6	Intentions towards pirating	8	5	Angels	106	Receivers	129	-0.22	-2.84	-0.14	-1.77	-0.09	-1.98	2	8	6	Ethics is significantly associated with lower behavioural intentions to pirate for the base model and for angels. Ethics is not significantly associated with lower behavioural intentions to pirate for receivers.	Found that ethics was only marginally significantly associated with behavioural intentions to pirate for the base model and was only significantly associated with behavioural intentions for angels. Shows angels view pirating as unethical but others do not. Suggests appeals to ethics and morals of majority of population is unlikely to have an effect as they don't see pirating as unethical. Perceiv…
39	HJM	Cockrill	2012	1		Participants split into 4 groups depending on past pirating behaviour - I duplicated data with 2 groups of participants per section. Main results are for the base model.	3	Investigate factors contributing to intentions to pirate for four different types of pirates - angels, receivers, chancers and devils.	DVD	10	10	4	Paper questionnaires administered to UK students during class and UK population through a market research agency. Participants split into four groups depending on their pirating behaviour. Angels - do not pirate at all. Receivers - receive pirated material but do not pirate themselves. Chancers - pirate but no more than once every 3 months. Devils - pirate a lot. Independent variables - ethics, p…	Self Reported piracy and piracy intentions	3	482	255	University Students and general population	2, 3	25.69	Mean of categories	2	4	Perceived Harm of piracy	4	4	Intentions towards pirating	8	5	Angels	106	Receivers	129	-0.05	-0.27	-0.74	-4.57	-0.67	-8.08	2	8	6	Perceived harm is significantly associated with lower behavioural intentions to pirate for the base model and receivers but is not significantly associated with lower behavioural intentions to pirate for angels.	Found that ethics was only marginally significantly associated with behavioural intentions to pirate for the base model and was only significantly associated with behavioural intentions for angels. Shows angels view pirating as unethical but others do not. Suggests appeals to ethics and morals of majority of population is unlikely to have an effect as they don't see pirating as unethical. Perceiv…
39	HJM	Cockrill	2012	1		Participants split into 4 groups depending on past pirating behaviour - I duplicated data with 2 groups of participants per section. Main results are for the base model.	3	Investigate factors contributing to intentions to pirate for four different types of pirates - angels, receivers, chancers and devils.	DVD	10	10	4	Paper questionnaires administered to UK students during class and UK population through a market research agency. Participants split into four groups depending on their pirating behaviour. Angels - do not pirate at all. Receivers - receive pirated material but do not pirate themselves. Chancers - pirate but no more than once every 3 months. Devils - pirate a lot. Independent variables - ethics, p…	Self Reported piracy and piracy intentions	3	482	255	University Students and general population	2, 3	25.69	Mean of categories	2	4	Perceived Value of original over pirated DVD	44	23	Intentions towards pirating	8	5	Angels	106	Receivers	129	0.57	5.03	0.27	3.41	0.98	5.14	1	8	6	Perceived value is significantly associated with higher behavioural intentions to pirate for the base model, angels and receivers.	Found that ethics was only marginally significantly associated with behavioural intentions to pirate for the base model and was only significantly associated with behavioural intentions for angels. Shows angels view pirating as unethical but others do not. Suggests appeals to ethics and morals of majority of population is unlikely to have an effect as they don't see pirating as unethical. Perceiv…
39	HJM	Cockrill	2012	1		Participants split into 4 groups depending on past pirating behaviour - I duplicated data with 2 groups of participants per section. Main results are for the base model.	3	Investigate factors contributing to intentions to pirate for four different types of pirates - angels, receivers, chancers and devils.	DVD	10	10	4	Paper questionnaires administered to UK students during class and UK population through a market research agency. Participants split into four groups depending on their pirating behaviour. Angels - do not pirate at all. Receivers - receive pirated material but do not pirate themselves. Chancers - pirate but no more than once every 3 months. Devils - pirate a lot. Independent variables - ethics, p…	Self Reported piracy and piracy intentions	3	482	255	University Students and general population	2, 3	25.69	Mean of categories	2	4	Fair Price of original DVD	9	8	Intentions towards pirating	8	5	Angels	106	Receivers	129	0.07	1.12	-0.06	-1.19	-0.07	-2.62	2	8	6	Fair price is significantly associated with lower behavioural intentions to pirate for the base model but is not significantly associated with lower behavioural intentions to pirate for receivers and is not significantly associated with higher behavioural intentions to pirate for angels.	Found that ethics was only marginally significantly associated with behavioural intentions to pirate for the base model and was only significantly associated with behavioural intentions for angels. Shows angels view pirating as unethical but others do not. Suggests appeals to ethics and morals of majority of population is unlikely to have an effect as they don't see pirating as unethical. Perceiv…
39	HJM	Cockrill	2012	1		Participants split into 4 groups depending on past pirating behaviour - I duplicated data with 2 groups of participants per section. Main results are for the base model.	3	Investigate factors contributing to intentions to pirate for four different types of pirates - angels, receivers, chancers and devils.	DVD	10	10	4	Paper questionnaires administered to UK students during class and UK population through a market research agency. Participants split into four groups depending on their pirating behaviour. Angels - do not pirate at all. Receivers - receive pirated material but do not pirate themselves. Chancers - pirate but no more than once every 3 months. Devils - pirate a lot. Independent variables - ethics, p…	Self Reported piracy and piracy intentions	3	482	255	University Students and general population	2, 3	25.69	Mean of categories	2	4	Ethics	16	6	Intentions towards pirating	8	5	Chancers	109	Devils	138	-0.09	-0.77	-0.02	-0.03				8	6	Ethics is not significantly associated with lower behavioural intentions to pirate for devils and chancers.	Found that ethics was only marginally significantly associated with behavioural intentions to pirate for the base model and was only significantly associated with behavioural intentions for angels. Shows angels view pirating as unethical but others do not. Suggests appeals to ethics and morals of majority of population is unlikely to have an effect as they don't see pirating as unethical. Perceiv…
39	HJM	Cockrill	2012	1		Participants split into 4 groups depending on past pirating behaviour - I duplicated data with 2 groups of participants per section. Main results are for the base model.	3	Investigate factors contributing to intentions to pirate for four different types of pirates - angels, receivers, chancers and devils.	DVD	10	10	4	Paper questionnaires administered to UK students during class and UK population through a market research agency. Participants split into four groups depending on their pirating behaviour. Angels - do not pirate at all. Receivers - receive pirated material but do not pirate themselves. Chancers - pirate but no more than once every 3 months. Devils - pirate a lot. Independent variables - ethics, p…	Self Reported piracy and piracy intentions	3	482	255	University Students and general population	2, 3	25.69	Mean of categories	2	4	Perceived Harm of piracy	4	4	Intentions towards pirating	8	5	Chancers	109	Devils	138	-0.62	-3.32	-0.49	-3.19				8	6	Perceived harm is significantly associated with lower behavioural intentions to pirate for devils and chancers.	Found that ethics was only marginally significantly associated with behavioural intentions to pirate for the base model and was only significantly associated with behavioural intentions for angels. Shows angels view pirating as unethical but others do not. Suggests appeals to ethics and morals of majority of population is unlikely to have an effect as they don't see pirating as unethical. Perceiv…
39	HJM	Cockrill	2012	1		Participants split into 4 groups depending on past pirating behaviour - I duplicated data with 2 groups of participants per section. Main results are for the base model.	3	Investigate factors contributing to intentions to pirate for four different types of pirates - angels, receivers, chancers and devils.	DVD	10	10	4	Paper questionnaires administered to UK students during class and UK population through a market research agency. Participants split into four groups depending on their pirating behaviour. Angels - do not pirate at all. Receivers - receive pirated material but do not pirate themselves. Chancers - pirate but no more than once every 3 months. Devils - pirate a lot. Independent variables - ethics, p…	Self Reported piracy and piracy intentions	3	482	255	University Students and general population	2, 3	25.69	Mean of categories	2	4	Perceived Value of original over pirated DVD	44	23	Intentions towards pirating	8	5	Chancers	109	Devils	138	0.5	2.79	0.22	2.27				8	6	Perceived value is significantly associated with higher behavioural intentions to pirate for devils and chancers	Found that ethics was only marginally significantly associated with behavioural intentions to pirate for the base model and was only significantly associated with behavioural intentions for angels. Shows angels view pirating as unethical but others do not. Suggests appeals to ethics and morals of majority of population is unlikely to have an effect as they don't see pirating as unethical. Perceiv…
39	HJM	Cockrill	2012	1		Participants split into 4 groups depending on past pirating behaviour - I duplicated data with 2 groups of participants per section. Main results are for the base model.	3	Investigate factors contributing to intentions to pirate for four different types of pirates - angels, receivers, chancers and devils.	DVD	10	10	4	Paper questionnaires administered to UK students during class and UK population through a market research agency. Participants split into four groups depending on their pirating behaviour. Angels - do not pirate at all. Receivers - receive pirated material but do not pirate themselves. Chancers - pirate but no more than once every 3 months. Devils - pirate a lot. Independent variables - ethics, p…	Self Reported piracy and piracy intentions	3	482	255	University Students and general population	2, 3	25.69	Mean of categories	2	4	Fair Price of original DVD	9	8	Intentions towards pirating	8	5	Chancers	109	Devils	138	-0.06	-1.5	-0.12	-2.17				8	6	Fair price is significantly associated with lower behavioural intentions to pirate for devils but it not significantly associated with lower behavioural intentions to pirate for chancers.	Found that ethics was only marginally significantly associated with behavioural intentions to pirate for the base model and was only significantly associated with behavioural intentions for angels. Shows angels view pirating as unethical but others do not. Suggests appeals to ethics and morals of majority of population is unlikely to have an effect as they don't see pirating as unethical. Perceiv…
40	HJM	Cox	2010	1		Results split into 4 groups - duplicated fields to have 2 groups per section - non-participants and leechers in first section and seeders and first-seeders in second section	6	Investigate the factors that influence participation in various aspects of illegal sharing of digital media	Digital media	9	10	4	Online survey conducted by Helsinki Institute for Information Technology (HIIT) in 2007. Independent variables - age, gender, education level, residence (do they reside in one of Finland's 20 largest cities?), belief about who should be liable (leechers, seeders or no-one), Belief about probability of being caught (less than probability of being caught shoplifting or winning jackpot in lottery), …	Self reported piracy	3	6103		Finnish general public	3	28	Mean	1	4	Age	11	1	Type of participation in illegal file sharing	24	7	Non-participants	1378	Leechers	1121	-0.079		0.009				4	8	5	Age was significantly and negatively associated with non-participants in illegal file sharing but not significantly associated negatively with leechers.	Found non-participants in illegal file sharing tend to be older (mean age of 33) and female and tend to either have low or high incomes and education levels. Suggests income and education have an inverted 'U' relationship with the likelihood of involvement in file sharing. Suggest illegal file sharing is activity people require threshold level of education and income to engage with and it's a con…
40	HJM	Cox	2010	1		Results split into 4 groups - duplicated fields to have 2 groups per section - non-participants and leechers in first section and seeders and first-seeders in second section	6	Investigate the factors that influence participation in various aspects of illegal sharing of digital media	Digital media	9	10	4	Online survey conducted by Helsinki Institute for Information Technology (HIIT) in 2007. Independent variables - age, gender, education level, residence (do they reside in one of Finland's 20 largest cities?), belief about who should be liable (leechers, seeders or no-one), Belief about probability of being caught (less than probability of being caught shoplifting or winning jackpot in lottery), …	Self reported piracy	3	6103		Finnish general public	3	28	Mean	1	4	Gender	1	1	Type of participation in illegal file sharing	24	7	Non-participants	1378	Leechers	1121	-0.656		-0.21				4	8	5	Gender was negatively and significantly associated with non-participants in illegal file sharing but not significantly associated negatively with leechers.	Found non-participants in illegal file sharing tend to be older (mean age of 33) and female and tend to either have low or high incomes and education levels. Suggests income and education have an inverted 'U' relationship with the likelihood of involvement in file sharing. Suggest illegal file sharing is activity people require threshold level of education and income to engage with and it's a con…
40	HJM	Cox	2010	1		Results split into 4 groups - duplicated fields to have 2 groups per section - non-participants and leechers in first section and seeders and first-seeders in second section	6	Investigate the factors that influence participation in various aspects of illegal sharing of digital media	Digital media	9	10	4	Online survey conducted by Helsinki Institute for Information Technology (HIIT) in 2007. Independent variables - age, gender, education level, residence (do they reside in one of Finland's 20 largest cities?), belief about who should be liable (leechers, seeders or no-one), Belief about probability of being caught (less than probability of being caught shoplifting or winning jackpot in lottery), …	Self reported piracy	3	6103		Finnish general public	3	28	Mean	1	4	Education - High school	66	1	Type of participation in illegal file sharing	24	7	Non-participants	1378	Leechers	1121	-0.293		-0.209				4	8	5	High school education was significantly and negatively associated with non-participants in illegal file sharing but not significantly associated negatively with leechers.	Found non-participants in illegal file sharing tend to be older (mean age of 33) and female and tend to either have low or high incomes and education levels. Suggests income and education have an inverted 'U' relationship with the likelihood of involvement in file sharing. Suggest illegal file sharing is activity people require threshold level of education and income to engage with and it's a con…
40	HJM	Cox	2010	1		Results split into 4 groups - duplicated fields to have 2 groups per section - non-participants and leechers in first section and seeders and first-seeders in second section	6	Investigate the factors that influence participation in various aspects of illegal sharing of digital media	Digital media	9	10	4	Online survey conducted by Helsinki Institute for Information Technology (HIIT) in 2007. Independent variables - age, gender, education level, residence (do they reside in one of Finland's 20 largest cities?), belief about who should be liable (leechers, seeders or no-one), Belief about probability of being caught (less than probability of being caught shoplifting or winning jackpot in lottery), …	Self reported piracy	3	6103		Finnish general public	3	28	Mean	1	4	Education - Vocational	66	1	Type of participation in illegal file sharing	24	7	Non-participants	1378	Leechers	1121	-0.206		-0.059				4	8	5	Vocational education was not significantly associated negatively with non-participants and leechers in illegal file sharing.	Found non-participants in illegal file sharing tend to be older (mean age of 33) and female and tend to either have low or high incomes and education levels. Suggests income and education have an inverted 'U' relationship with the likelihood of involvement in file sharing. Suggest illegal file sharing is activity people require threshold level of education and income to engage with and it's a con…
40	HJM	Cox	2010	1		Results split into 4 groups - duplicated fields to have 2 groups per section - non-participants and leechers in first section and seeders and first-seeders in second section	6	Investigate the factors that influence participation in various aspects of illegal sharing of digital media	Digital media	9	10	4	Online survey conducted by Helsinki Institute for Information Technology (HIIT) in 2007. Independent variables - age, gender, education level, residence (do they reside in one of Finland's 20 largest cities?), belief about who should be liable (leechers, seeders or no-one), Belief about probability of being caught (less than probability of being caught shoplifting or winning jackpot in lottery), …	Self reported piracy	3	6103		Finnish general public	3	28	Mean	1	4	Education - Polytechnic	66	1	Type of participation in illegal file sharing	24	7	Non-participants	1378	Leechers	1121	-0.022		-0.146				4	8	5	Polytechnic education was not significantly associated negatively with non-participants and leechers in illegal file sharing.	Found non-participants in illegal file sharing tend to be older (mean age of 33) and female and tend to either have low or high incomes and education levels. Suggests income and education have an inverted 'U' relationship with the likelihood of involvement in file sharing. Suggest illegal file sharing is activity people require threshold level of education and income to engage with and it's a con…
40	HJM	Cox	2010	1		Results split into 4 groups - duplicated fields to have 2 groups per section - non-participants and leechers in first section and seeders and first-seeders in second section	6	Investigate the factors that influence participation in various aspects of illegal sharing of digital media	Digital media	9	10	4	Online survey conducted by Helsinki Institute for Information Technology (HIIT) in 2007. Independent variables - age, gender, education level, residence (do they reside in one of Finland's 20 largest cities?), belief about who should be liable (leechers, seeders or no-one), Belief about probability of being caught (less than probability of being caught shoplifting or winning jackpot in lottery), …	Self reported piracy	3	6103		Finnish general public	3	28	Mean	1	4	Education - University	66	1	Type of participation in illegal file sharing	24	7	Non-participants	1378	Leechers	1121	0.281		-0.075				4	8	5	University education was not significantly associated positively with non-participants in illegal file sharing and not significantly associated negatively with leechers.	Found non-participants in illegal file sharing tend to be older (mean age of 33) and female and tend to either have low or high incomes and education levels. Suggests income and education have an inverted 'U' relationship with the likelihood of involvement in file sharing. Suggest illegal file sharing is activity people require threshold level of education and income to engage with and it's a con…
40	HJM	Cox	2010	1		Results split into 4 groups - duplicated fields to have 2 groups per section - non-participants and leechers in first section and seeders and first-seeders in second section	6	Investigate the factors that influence participation in various aspects of illegal sharing of digital media	Digital media	9	10	4	Online survey conducted by Helsinki Institute for Information Technology (HIIT) in 2007. Independent variables - age, gender, education level, residence (do they reside in one of Finland's 20 largest cities?), belief about who should be liable (leechers, seeders or no-one), Belief about probability of being caught (less than probability of being caught shoplifting or winning jackpot in lottery), …	Self reported piracy	3	6103		Finnish general public	3	28	Mean	1	4	Residence - live in city	66	1	Type of participation in illegal file sharing	24	7	Non-participants	1378	Leechers	1121	0.014		-0.044				4	8	5	City residence was not significantly associated positively with non-participants in illegal file sharing and not significantly associated negatively with leechers.	Found non-participants in illegal file sharing tend to be older (mean age of 33) and female and tend to either have low or high incomes and education levels. Suggests income and education have an inverted 'U' relationship with the likelihood of involvement in file sharing. Suggest illegal file sharing is activity people require threshold level of education and income to engage with and it's a con…
40	HJM	Cox	2010	1		Results split into 4 groups - duplicated fields to have 2 groups per section - non-participants and leechers in first section and seeders and first-seeders in second section	6	Investigate the factors that influence participation in various aspects of illegal sharing of digital media	Digital media	9	10	4	Online survey conducted by Helsinki Institute for Information Technology (HIIT) in 2007. Independent variables - age, gender, education level, residence (do they reside in one of Finland's 20 largest cities?), belief about who should be liable (leechers, seeders or no-one), Belief about probability of being caught (less than probability of being caught shoplifting or winning jackpot in lottery), …	Self reported piracy	3	6103		Finnish general public	3	28	Mean	1	4	Belief leecher should be liable	16	6	Type of participation in illegal file sharing	24	7	Non-participants	1378	Leechers	1121	-0.521		-0.319				4	8	5	The belief that leechers should be liable for the offence is significantly and negatively associated with non-participants in illegal file sharing but not significantly associated negatively with leechers.	Found non-participants in illegal file sharing tend to be older (mean age of 33) and female and tend to either have low or high incomes and education levels. Suggests income and education have an inverted 'U' relationship with the likelihood of involvement in file sharing. Suggest illegal file sharing is activity people require threshold level of education and income to engage with and it's a con…
40	HJM	Cox	2010	1		Results split into 4 groups - duplicated fields to have 2 groups per section - non-participants and leechers in first section and seeders and first-seeders in second section	6	Investigate the factors that influence participation in various aspects of illegal sharing of digital media	Digital media	9	10	4	Online survey conducted by Helsinki Institute for Information Technology (HIIT) in 2007. Independent variables - age, gender, education level, residence (do they reside in one of Finland's 20 largest cities?), belief about who should be liable (leechers, seeders or no-one), Belief about probability of being caught (less than probability of being caught shoplifting or winning jackpot in lottery), …	Self reported piracy	3	6103		Finnish general public	3	28	Mean	1	4	Belief seeder should be liable	16	6	Type of participation in illegal file sharing	24	7	Non-participants	1378	Leechers	1121	-0.28		0.084				4	8	5	The belief that seeders should be liable for the offence is significantly and negatively associated with non-participants in illegal file sharing but not significantly associated positively with leechers.	Found non-participants in illegal file sharing tend to be older (mean age of 33) and female and tend to either have low or high incomes and education levels. Suggests income and education have an inverted 'U' relationship with the likelihood of involvement in file sharing. Suggest illegal file sharing is activity people require threshold level of education and income to engage with and it's a con…
40	HJM	Cox	2010	1		Results split into 4 groups - duplicated fields to have 2 groups per section - non-participants and leechers in first section and seeders and first-seeders in second section	6	Investigate the factors that influence participation in various aspects of illegal sharing of digital media	Digital media	9	10	4	Online survey conducted by Helsinki Institute for Information Technology (HIIT) in 2007. Independent variables - age, gender, education level, residence (do they reside in one of Finland's 20 largest cities?), belief about who should be liable (leechers, seeders or no-one), Belief about probability of being caught (less than probability of being caught shoplifting or winning jackpot in lottery), …	Self reported piracy	3	6103		Finnish general public	3	28	Mean	1	4	Belief no-one should be liable	16	6	Type of participation in illegal file sharing	24	7	Non-participants	1378	Leechers	1121	-0.283		-0.623				4	8	5	The belief that no-one should be liable for the offence is significantly and negatively associated with non-participants and leechers in illegal file sharing.	Found non-participants in illegal file sharing tend to be older (mean age of 33) and female and tend to either have low or high incomes and education levels. Suggests income and education have an inverted 'U' relationship with the likelihood of involvement in file sharing. Suggest illegal file sharing is activity people require threshold level of education and income to engage with and it's a con…
40	HJM	Cox	2010	1		Results split into 4 groups - duplicated fields to have 2 groups per section - non-participants and leechers in first section and seeders and first-seeders in second section	6	Investigate the factors that influence participation in various aspects of illegal sharing of digital media	Digital media	9	10	4	Online survey conducted by Helsinki Institute for Information Technology (HIIT) in 2007. Independent variables - age, gender, education level, residence (do they reside in one of Finland's 20 largest cities?), belief about who should be liable (leechers, seeders or no-one), Belief about probability of being caught (less than probability of being caught shoplifting or winning jackpot in lottery), …	Self reported piracy	3	6103		Finnish general public	3	28	Mean	1	4	Probability of being caught less than that of shoplifting	13	6	Type of participation in illegal file sharing	24	7	Non-participants	1378	Leechers	1121	-0.847		-0.117				4	8	5	The belief that the probability of being caught is less than that of shoplifting is significantly and negatively associated with non-participants in illegal file sharing and not significantly associated negatively with leechers.	Found non-participants in illegal file sharing tend to be older (mean age of 33) and female and tend to either have low or high incomes and education levels. Suggests income and education have an inverted 'U' relationship with the likelihood of involvement in file sharing. Suggest illegal file sharing is activity people require threshold level of education and income to engage with and it's a con…
40	HJM	Cox	2010	1		Results split into 4 groups - duplicated fields to have 2 groups per section - non-participants and leechers in first section and seeders and first-seeders in second section	6	Investigate the factors that influence participation in various aspects of illegal sharing of digital media	Digital media	9	10	4	Online survey conducted by Helsinki Institute for Information Technology (HIIT) in 2007. Independent variables - age, gender, education level, residence (do they reside in one of Finland's 20 largest cities?), belief about who should be liable (leechers, seeders or no-one), Belief about probability of being caught (less than probability of being caught shoplifting or winning jackpot in lottery), …	Self reported piracy	3	6103		Finnish general public	3	28	Mean	1	4	Probability of being caught less than that of winning lottery jackpot	13	6	Type of participation in illegal file sharing	24	7	Non-participants	1378	Leechers	1121	0.087		0.031				4	8	5	The belief that the probability of being caught is less than that of winning the lottery jackpot is not significantly associated positively with non-participants and leechers in illegal file sharing.	Found non-participants in illegal file sharing tend to be older (mean age of 33) and female and tend to either have low or high incomes and education levels. Suggests income and education have an inverted 'U' relationship with the likelihood of involvement in file sharing. Suggest illegal file sharing is activity people require threshold level of education and income to engage with and it's a con…
40	HJM	Cox	2010	1		Results split into 4 groups - duplicated fields to have 2 groups per section - non-participants and leechers in first section and seeders and first-seeders in second section	6	Investigate the factors that influence participation in various aspects of illegal sharing of digital media	Digital media	9	10	4	Online survey conducted by Helsinki Institute for Information Technology (HIIT) in 2007. Independent variables - age, gender, education level, residence (do they reside in one of Finland's 20 largest cities?), belief about who should be liable (leechers, seeders or no-one), Belief about probability of being caught (less than probability of being caught shoplifting or winning jackpot in lottery), …	Self reported piracy	3	6103		Finnish general public	3	28	Mean	1	4	Belief that it is condemnable to download unauthorised files	16	6	Type of participation in illegal file sharing	24	7	Non-participants	1378	Leechers	1121	0.75		-0.249				4	8	5	The belief that it is condemnable to download unauthorised files is significantly and positively associated with non-participants in illegal file sharing and is significantly and negatively associated with leechers.	Found non-participants in illegal file sharing tend to be older (mean age of 33) and female and tend to either have low or high incomes and education levels. Suggests income and education have an inverted 'U' relationship with the likelihood of involvement in file sharing. Suggest illegal file sharing is activity people require threshold level of education and income to engage with and it's a con…
40	HJM	Cox	2010	1		Results split into 4 groups - duplicated fields to have 2 groups per section - non-participants and leechers in first section and seeders and first-seeders in second section	6	Investigate the factors that influence participation in various aspects of illegal sharing of digital media	Digital media	9	10	4	Online survey conducted by Helsinki Institute for Information Technology (HIIT) in 2007. Independent variables - age, gender, education level, residence (do they reside in one of Finland's 20 largest cities?), belief about who should be liable (leechers, seeders or no-one), Belief about probability of being caught (less than probability of being caught shoplifting or winning jackpot in lottery), …	Self reported piracy	3	6103		Finnish general public	3	28	Mean	1	4	friends that download	20	7	Type of participation in illegal file sharing	24	7	Non-participants	1378	Leechers	1121	-1.078		0.143				4	8	5	Friends that download is significantly and negatively associated with non-participants in illegal file sharing but is not significantly associated positively with leechers.	Found non-participants in illegal file sharing tend to be older (mean age of 33) and female and tend to either have low or high incomes and education levels. Suggests income and education have an inverted 'U' relationship with the likelihood of involvement in file sharing. Suggest illegal file sharing is activity people require threshold level of education and income to engage with and it's a con…
40	HJM	Cox	2010	1		Results split into 4 groups - duplicated fields to have 2 groups per section - non-participants and leechers in first section and seeders and first-seeders in second section	6	Investigate the factors that influence participation in various aspects of illegal sharing of digital media	Digital media	9	10	4	Online survey conducted by Helsinki Institute for Information Technology (HIIT) in 2007. Independent variables - age, gender, education level, residence (do they reside in one of Finland's 20 largest cities?), belief about who should be liable (leechers, seeders or no-one), Belief about probability of being caught (less than probability of being caught shoplifting or winning jackpot in lottery), …	Self reported piracy	3	6103		Finnish general public	3	28	Mean	1	4	family that download	20	7	Type of participation in illegal file sharing	24	7	Non-participants	1378	Leechers	1121	-0.812		-0.379				4	8	5	Family that download is significantly and negatively associated with non-participants and leechers in illegal file sharing.	Found non-participants in illegal file sharing tend to be older (mean age of 33) and female and tend to either have low or high incomes and education levels. Suggests income and education have an inverted 'U' relationship with the likelihood of involvement in file sharing. Suggest illegal file sharing is activity people require threshold level of education and income to engage with and it's a con…
40	HJM	Cox	2010	1		Results split into 4 groups - duplicated fields to have 2 groups per section - non-participants and leechers in first section and seeders and first-seeders in second section	6	Investigate the factors that influence participation in various aspects of illegal sharing of digital media	Digital media	9	10	4	Online survey conducted by Helsinki Institute for Information Technology (HIIT) in 2007. Independent variables - age, gender, education level, residence (do they reside in one of Finland's 20 largest cities?), belief about who should be liable (leechers, seeders or no-one), Belief about probability of being caught (less than probability of being caught shoplifting or winning jackpot in lottery), …	Self reported piracy	3	6103		Finnish general public	3	28	Mean	1	4	Colleagues that download	20	7	Type of participation in illegal file sharing	24	7	Non-participants	1378	Leechers	1121	-0.391		-0.124				4	8	5	Colleagues that download is significantly and negatively associated with non-participants in illegal file sharing but not significantly associated negatively with leechers.	Found non-participants in illegal file sharing tend to be older (mean age of 33) and female and tend to either have low or high incomes and education levels. Suggests income and education have an inverted 'U' relationship with the likelihood of involvement in file sharing. Suggest illegal file sharing is activity people require threshold level of education and income to engage with and it's a con…
40	HJM	Cox	2010	1		Results split into 4 groups - duplicated fields to have 2 groups per section - non-participants and leechers in first section and seeders and first-seeders in second section	6	Investigate the factors that influence participation in various aspects of illegal sharing of digital media	Digital media	9	10	4	Online survey conducted by Helsinki Institute for Information Technology (HIIT) in 2007. Independent variables - age, gender, education level, residence (do they reside in one of Finland's 20 largest cities?), belief about who should be liable (leechers, seeders or no-one), Belief about probability of being caught (less than probability of being caught shoplifting or winning jackpot in lottery), …	Self reported piracy	3	6103		Finnish general public	3	28	Mean	1	4	Know no-one that downloads	20	7	Type of participation in illegal file sharing	24	7	Non-participants	1378	Leechers	1121	0.878		-0.93				4	8	5	Knowing no-one that downloads is significantly and positively associated with non-participants in illegal file sharing and significantly and negatively associated with leechers.	Found non-participants in illegal file sharing tend to be older (mean age of 33) and female and tend to either have low or high incomes and education levels. Suggests income and education have an inverted 'U' relationship with the likelihood of involvement in file sharing. Suggest illegal file sharing is activity people require threshold level of education and income to engage with and it's a con…
40	HJM	Cox	2010	1		Results split into 4 groups - duplicated fields to have 2 groups per section - non-participants and leechers in first section and seeders and first-seeders in second section	6	Investigate the factors that influence participation in various aspects of illegal sharing of digital media	Digital media	9	10	4	Online survey conducted by Helsinki Institute for Information Technology (HIIT) in 2007. Independent variables - age, gender, education level, residence (do they reside in one of Finland's 20 largest cities?), belief about who should be liable (leechers, seeders or no-one), Belief about probability of being caught (less than probability of being caught shoplifting or winning jackpot in lottery), …	Self reported piracy	3	6103		Finnish general public	3	28	Mean	1	4	Income - 500-1500	12	8	Type of participation in illegal file sharing	24	7	Non-participants	1378	Leechers	1121	-0.196		-0.197				4	8	5	An income between 500 and 1500 is not significantly associated negatively with non-participants and leechers in illegal file sharing.	Found non-participants in illegal file sharing tend to be older (mean age of 33) and female and tend to either have low or high incomes and education levels. Suggests income and education have an inverted 'U' relationship with the likelihood of involvement in file sharing. Suggest illegal file sharing is activity people require threshold level of education and income to engage with and it's a con…
40	HJM	Cox	2010	1		Results split into 4 groups - duplicated fields to have 2 groups per section - non-participants and leechers in first section and seeders and first-seeders in second section	6	Investigate the factors that influence participation in various aspects of illegal sharing of digital media	Digital media	9	10	4	Online survey conducted by Helsinki Institute for Information Technology (HIIT) in 2007. Independent variables - age, gender, education level, residence (do they reside in one of Finland's 20 largest cities?), belief about who should be liable (leechers, seeders or no-one), Belief about probability of being caught (less than probability of being caught shoplifting or winning jackpot in lottery), …	Self reported piracy	3	6103		Finnish general public	3	28	Mean	1	4	Income - 1500-2500	12	8	Type of participation in illegal file sharing	24	7	Non-participants	1378	Leechers	1121	-0.186		0.078				4	8	5	An income between 1500 and 2500 is not significantly associated negatively with non-participants in illegal file sharing and not significantly associated positively with leechers.	Found non-participants in illegal file sharing tend to be older (mean age of 33) and female and tend to either have low or high incomes and education levels. Suggests income and education have an inverted 'U' relationship with the likelihood of involvement in file sharing. Suggest illegal file sharing is activity people require threshold level of education and income to engage with and it's a con…
40	HJM	Cox	2010	1		Results split into 4 groups - duplicated fields to have 2 groups per section - non-participants and leechers in first section and seeders and first-seeders in second section	6	Investigate the factors that influence participation in various aspects of illegal sharing of digital media	Digital media	9	10	4	Online survey conducted by Helsinki Institute for Information Technology (HIIT) in 2007. Independent variables - age, gender, education level, residence (do they reside in one of Finland's 20 largest cities?), belief about who should be liable (leechers, seeders or no-one), Belief about probability of being caught (less than probability of being caught shoplifting or winning jackpot in lottery), …	Self reported piracy	3	6103		Finnish general public	3	28	Mean	1	4	Income - 2500-3500	12	8	Type of participation in illegal file sharing	24	7	Non-participants	1378	Leechers	1121	0.247		0.083				4	8	5	An income between 2500 and 3500 is not significantly associated positively with non-participants and leechers in illegal file sharing.	Found non-participants in illegal file sharing tend to be older (mean age of 33) and female and tend to either have low or high incomes and education levels. Suggests income and education have an inverted 'U' relationship with the likelihood of involvement in file sharing. Suggest illegal file sharing is activity people require threshold level of education and income to engage with and it's a con…
40	HJM	Cox	2010	1		Results split into 4 groups - duplicated fields to have 2 groups per section - non-participants and leechers in first section and seeders and first-seeders in second section	6	Investigate the factors that influence participation in various aspects of illegal sharing of digital media	Digital media	9	10	4	Online survey conducted by Helsinki Institute for Information Technology (HIIT) in 2007. Independent variables - age, gender, education level, residence (do they reside in one of Finland's 20 largest cities?), belief about who should be liable (leechers, seeders or no-one), Belief about probability of being caught (less than probability of being caught shoplifting or winning jackpot in lottery), …	Self reported piracy	3	6103		Finnish general public	3	28	Mean	1	4	Income - 3500-5000	12	8	Type of participation in illegal file sharing	24	7	Non-participants	1378	Leechers	1121	0.269		0.183				4	8	5	An income between 3500 and 50000 is not significantly associated positively with non-participants and leechers in illegal file sharing.	Found non-participants in illegal file sharing tend to be older (mean age of 33) and female and tend to either have low or high incomes and education levels. Suggests income and education have an inverted 'U' relationship with the likelihood of involvement in file sharing. Suggest illegal file sharing is activity people require threshold level of education and income to engage with and it's a con…
40	HJM	Cox	2010	1		Results split into 4 groups - duplicated fields to have 2 groups per section - non-participants and leechers in first section and seeders and first-seeders in second section	6	Investigate the factors that influence participation in various aspects of illegal sharing of digital media	Digital media	9	10	4	Online survey conducted by Helsinki Institute for Information Technology (HIIT) in 2007. Independent variables - age, gender, education level, residence (do they reside in one of Finland's 20 largest cities?), belief about who should be liable (leechers, seeders or no-one), Belief about probability of being caught (less than probability of being caught shoplifting or winning jackpot in lottery), …	Self reported piracy	3	6103		Finnish general public	3	28	Mean	1	4	Income - >5000	12	8	Type of participation in illegal file sharing	24	7	Non-participants	1378	Leechers	1121	0.537		-0.097				4	8	5	An income of over 50000 is significantly and positively associated with non-participants in illegal file sharing and not significantly associated negatively with leechers.	Found non-participants in illegal file sharing tend to be older (mean age of 33) and female and tend to either have low or high incomes and education levels. Suggests income and education have an inverted 'U' relationship with the likelihood of involvement in file sharing. Suggest illegal file sharing is activity people require threshold level of education and income to engage with and it's a con…
40	HJM	Cox	2010	1		Results split into 4 groups - duplicated fields to have 2 groups per section - non-participants and leechers in first section and seeders and first-seeders in second section	6	Investigate the factors that influence participation in various aspects of illegal sharing of digital media	Digital media	9	10	4	Online survey conducted by Helsinki Institute for Information Technology (HIIT) in 2007. Independent variables - age, gender, education level, residence (do they reside in one of Finland's 20 largest cities?), belief about who should be liable (leechers, seeders or no-one), Belief about probability of being caught (less than probability of being caught shoplifting or winning jackpot in lottery), …	Self reported piracy	3	6103		Finnish general public	3	28	Mean	1	4	Belief that file sharing allows access to content for less financial outlay	12	8	Type of participation in illegal file sharing	24	7	Non-participants	1378	Leechers	1121	-1.259		0.199				4	8	5	The belief that file sharing allows access to content for less financial outlay was significantly and negatively associated with non-participants in illegal file sharing and significantly and positively associated with leechers.	Found non-participants in illegal file sharing tend to be older (mean age of 33) and female and tend to either have low or high incomes and education levels. Suggests income and education have an inverted 'U' relationship with the likelihood of involvement in file sharing. Suggest illegal file sharing is activity people require threshold level of education and income to engage with and it's a con…
40	HJM	Cox	2010	1		Results split into 4 groups - duplicated fields to have 2 groups per section - non-participants and leechers in first section and seeders and first-seeders in second section	6	Investigate the factors that influence participation in various aspects of illegal sharing of digital media	Digital media	9	10	4	Online survey conducted by Helsinki Institute for Information Technology (HIIT) in 2007. Independent variables - age, gender, education level, residence (do they reside in one of Finland's 20 largest cities?), belief about who should be liable (leechers, seeders or no-one), Belief about probability of being caught (less than probability of being caught shoplifting or winning jackpot in lottery), …	Self reported piracy	3	6103		Finnish general public	3	28	Mean	1	4	Age	11	1	Type of participation in illegal file sharing	24	7	Seeders	3038	First-seeders	570	0.087		0.008				4	8	5	Age was significantly and positively associated with seeders in illegal file sharing but was not significantly associated positively with first-seeders.	Found non-participants in illegal file sharing tend to be older (mean age of 33) and female and tend to either have low or high incomes and education levels. Suggests income and education have an inverted 'U' relationship with the likelihood of involvement in file sharing. Suggest illegal file sharing is activity people require threshold level of education and income to engage with and it's a con…
40	HJM	Cox	2010	1		Results split into 4 groups - duplicated fields to have 2 groups per section - non-participants and leechers in first section and seeders and first-seeders in second section	6	Investigate the factors that influence participation in various aspects of illegal sharing of digital media	Digital media	9	10	4	Online survey conducted by Helsinki Institute for Information Technology (HIIT) in 2007. Independent variables - age, gender, education level, residence (do they reside in one of Finland's 20 largest cities?), belief about who should be liable (leechers, seeders or no-one), Belief about probability of being caught (less than probability of being caught shoplifting or winning jackpot in lottery), …	Self reported piracy	3	6103		Finnish general public	3	28	Mean	1	4	Gender	1	1	Type of participation in illegal file sharing	24	7	Seeders	3038	First-seeders	570	0.514		0.474				4	8	5	Gender was significantly and positively associated with seeders in illegal file sharing and not significantly associated positively with first-seeders.	Found non-participants in illegal file sharing tend to be older (mean age of 33) and female and tend to either have low or high incomes and education levels. Suggests income and education have an inverted 'U' relationship with the likelihood of involvement in file sharing. Suggest illegal file sharing is activity people require threshold level of education and income to engage with and it's a con…
40	HJM	Cox	2010	1		Results split into 4 groups - duplicated fields to have 2 groups per section - non-participants and leechers in first section and seeders and first-seeders in second section	6	Investigate the factors that influence participation in various aspects of illegal sharing of digital media	Digital media	9	10	4	Online survey conducted by Helsinki Institute for Information Technology (HIIT) in 2007. Independent variables - age, gender, education level, residence (do they reside in one of Finland's 20 largest cities?), belief about who should be liable (leechers, seeders or no-one), Belief about probability of being caught (less than probability of being caught shoplifting or winning jackpot in lottery), …	Self reported piracy	3	6103		Finnish general public	3	28	Mean	1	4	Education - High school	66	1	Type of participation in illegal file sharing	24	7	Seeders	3038	First-seeders	570	0.277		-0.157				4	8	5	High school education was significantly and positively associated with seeders in illegal file sharing but not significantly associated negatively with first-seeders.	Found non-participants in illegal file sharing tend to be older (mean age of 33) and female and tend to either have low or high incomes and education levels. Suggests income and education have an inverted 'U' relationship with the likelihood of involvement in file sharing. Suggest illegal file sharing is activity people require threshold level of education and income to engage with and it's a con…
40	HJM	Cox	2010	1		Results split into 4 groups - duplicated fields to have 2 groups per section - non-participants and leechers in first section and seeders and first-seeders in second section	6	Investigate the factors that influence participation in various aspects of illegal sharing of digital media	Digital media	9	10	4	Online survey conducted by Helsinki Institute for Information Technology (HIIT) in 2007. Independent variables - age, gender, education level, residence (do they reside in one of Finland's 20 largest cities?), belief about who should be liable (leechers, seeders or no-one), Belief about probability of being caught (less than probability of being caught shoplifting or winning jackpot in lottery), …	Self reported piracy	3	6103		Finnish general public	3	28	Mean	1	4	Education - Vocational	66	1	Type of participation in illegal file sharing	24	7	Seeders	3038	First-seeders	570	0.054		0.128				4	8	5	Vocational education was not significantly associated positively with seeders or first-seeders in illegal file sharing.	Found non-participants in illegal file sharing tend to be older (mean age of 33) and female and tend to either have low or high incomes and education levels. Suggests income and education have an inverted 'U' relationship with the likelihood of involvement in file sharing. Suggest illegal file sharing is activity people require threshold level of education and income to engage with and it's a con…
40	HJM	Cox	2010	1		Results split into 4 groups - duplicated fields to have 2 groups per section - non-participants and leechers in first section and seeders and first-seeders in second section	6	Investigate the factors that influence participation in various aspects of illegal sharing of digital media	Digital media	9	10	4	Online survey conducted by Helsinki Institute for Information Technology (HIIT) in 2007. Independent variables - age, gender, education level, residence (do they reside in one of Finland's 20 largest cities?), belief about who should be liable (leechers, seeders or no-one), Belief about probability of being caught (less than probability of being caught shoplifting or winning jackpot in lottery), …	Self reported piracy	3	6103		Finnish general public	3	28	Mean	1	4	Education - Polytechnic	66	1	Type of participation in illegal file sharing	24	7	Seeders	3038	First-seeders	570	0.175		-0.289				4	8	5	Polytechnic education was not significantly associated positively with seeders in illegal file sharing and not significantly associated negatively with first-seeders.	Found non-participants in illegal file sharing tend to be older (mean age of 33) and female and tend to either have low or high incomes and education levels. Suggests income and education have an inverted 'U' relationship with the likelihood of involvement in file sharing. Suggest illegal file sharing is activity people require threshold level of education and income to engage with and it's a con…
40	HJM	Cox	2010	1		Results split into 4 groups - duplicated fields to have 2 groups per section - non-participants and leechers in first section and seeders and first-seeders in second section	6	Investigate the factors that influence participation in various aspects of illegal sharing of digital media	Digital media	9	10	4	Online survey conducted by Helsinki Institute for Information Technology (HIIT) in 2007. Independent variables - age, gender, education level, residence (do they reside in one of Finland's 20 largest cities?), belief about who should be liable (leechers, seeders or no-one), Belief about probability of being caught (less than probability of being caught shoplifting or winning jackpot in lottery), …	Self reported piracy	3	6103		Finnish general public	3	28	Mean	1	4	Education - University	66	1	Type of participation in illegal file sharing	24	7	Seeders	3038	First-seeders	570	-0.042		-0.319				4	8	5	University education was not significantly associated negatively with seeders and first-seeders in illegal file sharing.	Found non-participants in illegal file sharing tend to be older (mean age of 33) and female and tend to either have low or high incomes and education levels. Suggests income and education have an inverted 'U' relationship with the likelihood of involvement in file sharing. Suggest illegal file sharing is activity people require threshold level of education and income to engage with and it's a con…
40	HJM	Cox	2010	1		Results split into 4 groups - duplicated fields to have 2 groups per section - non-participants and leechers in first section and seeders and first-seeders in second section	6	Investigate the factors that influence participation in various aspects of illegal sharing of digital media	Digital media	9	10	4	Online survey conducted by Helsinki Institute for Information Technology (HIIT) in 2007. Independent variables - age, gender, education level, residence (do they reside in one of Finland's 20 largest cities?), belief about who should be liable (leechers, seeders or no-one), Belief about probability of being caught (less than probability of being caught shoplifting or winning jackpot in lottery), …	Self reported piracy	3	6103		Finnish general public	3	28	Mean	1	4	Residence - live in city	66	1	Type of participation in illegal file sharing	24	7	Seeders	3038	First-seeders	570	0.049		-0.045				4	8	5	City residence was not significantly associated positively with seeders in illegal file sharing and not significantly associated negatively with first-seeders.	Found non-participants in illegal file sharing tend to be older (mean age of 33) and female and tend to either have low or high incomes and education levels. Suggests income and education have an inverted 'U' relationship with the likelihood of involvement in file sharing. Suggest illegal file sharing is activity people require threshold level of education and income to engage with and it's a con…
40	HJM	Cox	2010	1		Results split into 4 groups - duplicated fields to have 2 groups per section - non-participants and leechers in first section and seeders and first-seeders in second section	6	Investigate the factors that influence participation in various aspects of illegal sharing of digital media	Digital media	9	10	4	Online survey conducted by Helsinki Institute for Information Technology (HIIT) in 2007. Independent variables - age, gender, education level, residence (do they reside in one of Finland's 20 largest cities?), belief about who should be liable (leechers, seeders or no-one), Belief about probability of being caught (less than probability of being caught shoplifting or winning jackpot in lottery), …	Self reported piracy	3	6103		Finnish general public	3	28	Mean	1	4	Belief leecher should be liable	16	6	Type of participation in illegal file sharing	24	7	Seeders	3038	First-seeders	570	0.459		0.076				4	8	5	The belief that leechers should be liable for the offence was significantly and positively associated with seeders in illegal file sharing but not significantly associated positively with first-seeders.	Found non-participants in illegal file sharing tend to be older (mean age of 33) and female and tend to either have low or high incomes and education levels. Suggests income and education have an inverted 'U' relationship with the likelihood of involvement in file sharing. Suggest illegal file sharing is activity people require threshold level of education and income to engage with and it's a con…
40	HJM	Cox	2010	1		Results split into 4 groups - duplicated fields to have 2 groups per section - non-participants and leechers in first section and seeders and first-seeders in second section	6	Investigate the factors that influence participation in various aspects of illegal sharing of digital media	Digital media	9	10	4	Online survey conducted by Helsinki Institute for Information Technology (HIIT) in 2007. Independent variables - age, gender, education level, residence (do they reside in one of Finland's 20 largest cities?), belief about who should be liable (leechers, seeders or no-one), Belief about probability of being caught (less than probability of being caught shoplifting or winning jackpot in lottery), …	Self reported piracy	3	6103		Finnish general public	3	28	Mean	1	4	Belief seeder should be liable	16	6	Type of participation in illegal file sharing	24	7	Seeders	3038	First-seeders	570	0.27		-0.453				4	8	5	The belief that seeders should be liable for the offence is significantly and positively associated with seeders in illegal file sharing and significantly and negatively associated with first-seeders.	Found non-participants in illegal file sharing tend to be older (mean age of 33) and female and tend to either have low or high incomes and education levels. Suggests income and education have an inverted 'U' relationship with the likelihood of involvement in file sharing. Suggest illegal file sharing is activity people require threshold level of education and income to engage with and it's a con…
40	HJM	Cox	2010	1		Results split into 4 groups - duplicated fields to have 2 groups per section - non-participants and leechers in first section and seeders and first-seeders in second section	6	Investigate the factors that influence participation in various aspects of illegal sharing of digital media	Digital media	9	10	4	Online survey conducted by Helsinki Institute for Information Technology (HIIT) in 2007. Independent variables - age, gender, education level, residence (do they reside in one of Finland's 20 largest cities?), belief about who should be liable (leechers, seeders or no-one), Belief about probability of being caught (less than probability of being caught shoplifting or winning jackpot in lottery), …	Self reported piracy	3	6103		Finnish general public	3	28	Mean	1	4	Belief no-one should be liable	16	6	Type of participation in illegal file sharing	24	7	Seeders	3038	First-seeders	570	0.248		0.195				4	8	5	The belief that no-one should be liable for the offence is significantly and positively associated with seeders in illegal file sharing but not significantly associated positively with first-seeders.	Found non-participants in illegal file sharing tend to be older (mean age of 33) and female and tend to either have low or high incomes and education levels. Suggests income and education have an inverted 'U' relationship with the likelihood of involvement in file sharing. Suggest illegal file sharing is activity people require threshold level of education and income to engage with and it's a con…
40	HJM	Cox	2010	1		Results split into 4 groups - duplicated fields to have 2 groups per section - non-participants and leechers in first section and seeders and first-seeders in second section	6	Investigate the factors that influence participation in various aspects of illegal sharing of digital media	Digital media	9	10	4	Online survey conducted by Helsinki Institute for Information Technology (HIIT) in 2007. Independent variables - age, gender, education level, residence (do they reside in one of Finland's 20 largest cities?), belief about who should be liable (leechers, seeders or no-one), Belief about probability of being caught (less than probability of being caught shoplifting or winning jackpot in lottery), …	Self reported piracy	3	6103		Finnish general public	3	28	Mean	1	4	Probability of being caught less than that of shoplifting	13	6	Type of participation in illegal file sharing	24	7	Seeders	3038	First-seeders	570	0.815		0.019				4	8	5	The belief that the probability of being caught is less than that of shoplifting is significantly and positively associated with seeders in illegal file sharing but not significantly associated positively with first-seeders.	Found non-participants in illegal file sharing tend to be older (mean age of 33) and female and tend to either have low or high incomes and education levels. Suggests income and education have an inverted 'U' relationship with the likelihood of involvement in file sharing. Suggest illegal file sharing is activity people require threshold level of education and income to engage with and it's a con…
40	HJM	Cox	2010	1		Results split into 4 groups - duplicated fields to have 2 groups per section - non-participants and leechers in first section and seeders and first-seeders in second section	6	Investigate the factors that influence participation in various aspects of illegal sharing of digital media	Digital media	9	10	4	Online survey conducted by Helsinki Institute for Information Technology (HIIT) in 2007. Independent variables - age, gender, education level, residence (do they reside in one of Finland's 20 largest cities?), belief about who should be liable (leechers, seeders or no-one), Belief about probability of being caught (less than probability of being caught shoplifting or winning jackpot in lottery), …	Self reported piracy	3	6103		Finnish general public	3	28	Mean	1	4	Probability of being caught less than that of winning lottery jackpot	13	6	Type of participation in illegal file sharing	24	7	Seeders	3038	First-seeders	570	-0.21		0.373				4	8	5	The belief that the probability of being caught is less than that of winning the lottery jackpot was significantly and negatively associated with seeders in illegal downloading and significantly and positively associated with first-seeders.	Found non-participants in illegal file sharing tend to be older (mean age of 33) and female and tend to either have low or high incomes and education levels. Suggests income and education have an inverted 'U' relationship with the likelihood of involvement in file sharing. Suggest illegal file sharing is activity people require threshold level of education and income to engage with and it's a con…
40	HJM	Cox	2010	1		Results split into 4 groups - duplicated fields to have 2 groups per section - non-participants and leechers in first section and seeders and first-seeders in second section	6	Investigate the factors that influence participation in various aspects of illegal sharing of digital media	Digital media	9	10	4	Online survey conducted by Helsinki Institute for Information Technology (HIIT) in 2007. Independent variables - age, gender, education level, residence (do they reside in one of Finland's 20 largest cities?), belief about who should be liable (leechers, seeders or no-one), Belief about probability of being caught (less than probability of being caught shoplifting or winning jackpot in lottery), …	Self reported piracy	3	6103		Finnish general public	3	28	Mean	1	4	Belief that it is condemnable to share unauthorised files	16	6	Type of participation in illegal file sharing	24	7	Seeders	3038	First-seeders	570	-0.207		-0.753				4	8	5	The belief that it is condemnable to share unauthorised files is significantly and negatively associated with seeders and first-seeders in illegal file sharing.	Found non-participants in illegal file sharing tend to be older (mean age of 33) and female and tend to either have low or high incomes and education levels. Suggests income and education have an inverted 'U' relationship with the likelihood of involvement in file sharing. Suggest illegal file sharing is activity people require threshold level of education and income to engage with and it's a con…
[truncated: 2,306 more rows]

## Sheet: Instructions for Extraction
Data extraction sheet presents data as extracted from each study along with reasons studies were excluded at the full text review stage. Note that this supplement presents essentially raw data. At this stage factors and outcomes had not yet been grouped thematically. Each row describes the results for one factor-outcome observation. Therefore the large majority of included studies contain multipl…
[truncated: 42 more rows]

[truncated: 1 more sheets: List of Grey Literature]
